# Supplementary material for: Prevalence, associated risk factors and satellite imagery analysis in predicting soil-transmitted helminth infection in Nakhon Si Thammarat Province, Thailand
Source: Sci Rep. 2025 Aug 4;15:28432. doi: 10.1038/s41598-025-14221-7 (PMC12322257; doi:10.1038/s41598-025-14221-7)
Supplement: Supplementary file 1 — Supplementary Material 1 [file 41598_2025_14221_MOESM1_ESM.xlsx]

## Sheet: Sheet1
Table S1 Raw data on demographics, questionnaire responses, soil-transmitted helminth infections, and satellite-derived school 21-class parameters.
school_name	sex	questionnaire	grade	age	religion	weight	height	weight_age	height_age	height_weight	live_with	occ_father	occ_mother	occ_parent	handwash_eat	handwash_bath	vegetables_wash	cooked_food	without_shoes	defecate_toilet	nail_short	sucking_fingers	handlingfood_wash	dogcat_play	3months_exam	3months_takemed	waterdrink_from	FECT	APC	class0	class1	class2	class3	class4	class5	class6	class7	class8	class9	class10	class11	class12	class13	class14	class15	class16	class17	class18	class19
0	1	1	1	6	0	18	110	2	2	2	0	3	3	0	0	1	1	1	0	1	1	0	0	0	0	0	0	Not found	Not found	1.11803e-27	2.73172e-23	3.10899e-10	4.58266e-16	4.86297e-11	4.23253e-26	0.00436108	3.82182e-22	7.20463e-12	1.76958e-12	2.36903e-23	1.09629e-16	1.46036e-09	2.75549e-24	1.18512e-24	1.64201e-14	1.26881e-11	2.64448e-25	0.941867	3.78699e-15
0	0	1	1	7	0	19	110	2	0	2	0	3	3	0	1	1	1	1	0	1	1	0	1	0	0	1	0	Not found	Not found	1.11803e-27	2.73172e-23	3.10899e-10	4.58266e-16	4.86297e-11	4.23253e-26	0.00436108	3.82182e-22	7.20463e-12	1.76958e-12	2.36903e-23	1.09629e-16	1.46036e-09	2.75549e-24	1.18512e-24	1.64201e-14	1.26881e-11	2.64448e-25	0.941867	3.78699e-15
0	1	1	1	6	0	20	120	2	2	2	0	3	3	0	1	1	1	1	1	1	1	1	1	1	0	0	1	Not found	Not found	1.11803e-27	2.73172e-23	3.10899e-10	4.58266e-16	4.86297e-11	4.23253e-26	0.00436108	3.82182e-22	7.20463e-12	1.76958e-12	2.36903e-23	1.09629e-16	1.46036e-09	2.75549e-24	1.18512e-24	1.64201e-14	1.26881e-11	2.64448e-25	0.941867	3.78699e-15
0	1	1	2	7	0	30	129	3	3	2	3	0	0	4	0	1	1	1	1	1	1	1	1	1	0	0	1	Not found	Not found	1.11803e-27	2.73172e-23	3.10899e-10	4.58266e-16	4.86297e-11	4.23253e-26	0.00436108	3.82182e-22	7.20463e-12	1.76958e-12	2.36903e-23	1.09629e-16	1.46036e-09	2.75549e-24	1.18512e-24	1.64201e-14	1.26881e-11	2.64448e-25	0.941867	3.78699e-15
0	1	1	2	8	0	21	115	2	0	2	0	4	4	0	1	0	1	1	1	1	1	0	1	1	0	0	1	Not found	Not found	1.11803e-27	2.73172e-23	3.10899e-10	4.58266e-16	4.86297e-11	4.23253e-26	0.00436108	3.82182e-22	7.20463e-12	1.76958e-12	2.36903e-23	1.09629e-16	1.46036e-09	2.75549e-24	1.18512e-24	1.64201e-14	1.26881e-11	2.64448e-25	0.941867	3.78699e-15
0	0	1	2	8	0	23	127	2	2	2	0	3	3	0	1	1	1	1	0	1	1	0	1	0	0	0	0	Not found	Not found	1.11803e-27	2.73172e-23	3.10899e-10	4.58266e-16	4.86297e-11	4.23253e-26	0.00436108	3.82182e-22	7.20463e-12	1.76958e-12	2.36903e-23	1.09629e-16	1.46036e-09	2.75549e-24	1.18512e-24	1.64201e-14	1.26881e-11	2.64448e-25	0.941867	3.78699e-15
0	0	1	2	7	0	34	115	4	2	5	0	3	3	0	1	1	1	1	0	1	1	0	1	0	0	0	0	Not found	Not found	1.11803e-27	2.73172e-23	3.10899e-10	4.58266e-16	4.86297e-11	4.23253e-26	0.00436108	3.82182e-22	7.20463e-12	1.76958e-12	2.36903e-23	1.09629e-16	1.46036e-09	2.75549e-24	1.18512e-24	1.64201e-14	1.26881e-11	2.64448e-25	0.941867	3.78699e-15
0	0	1	2	8	0	23	123	2	2	2	0	2	2	0	1	1	1	1	0	1	1	0	1	0	0	1	0	Not found	Not found	1.11803e-27	2.73172e-23	3.10899e-10	4.58266e-16	4.86297e-11	4.23253e-26	0.00436108	3.82182e-22	7.20463e-12	1.76958e-12	2.36903e-23	1.09629e-16	1.46036e-09	2.75549e-24	1.18512e-24	1.64201e-14	1.26881e-11	2.64448e-25	0.941867	3.78699e-15
0	0	1	2	8	0	23	121	2	2	2	0	3	3	0	1	1	1	1	0	1	1	0	1	1	0	0	1	Not found	Not found	1.11803e-27	2.73172e-23	3.10899e-10	4.58266e-16	4.86297e-11	4.23253e-26	0.00436108	3.82182e-22	7.20463e-12	1.76958e-12	2.36903e-23	1.09629e-16	1.46036e-09	2.75549e-24	1.18512e-24	1.64201e-14	1.26881e-11	2.64448e-25	0.941867	3.78699e-15
0	0	1	2	8	0	25	128	2	2	2	0	3	3	0	1	1	1	1	0	1	1	1	1	1	0	0	1	Not found	Not found	1.11803e-27	2.73172e-23	3.10899e-10	4.58266e-16	4.86297e-11	4.23253e-26	0.00436108	3.82182e-22	7.20463e-12	1.76958e-12	2.36903e-23	1.09629e-16	1.46036e-09	2.75549e-24	1.18512e-24	1.64201e-14	1.26881e-11	2.64448e-25	0.941867	3.78699e-15
0	1	1	2	8	0	34	130	3	2	3	4	0	0	3	1	1	1	1	0	1	1	0	1	1	0	0	1	Not found	Not found	1.11803e-27	2.73172e-23	3.10899e-10	4.58266e-16	4.86297e-11	4.23253e-26	0.00436108	3.82182e-22	7.20463e-12	1.76958e-12	2.36903e-23	1.09629e-16	1.46036e-09	2.75549e-24	1.18512e-24	1.64201e-14	1.26881e-11	2.64448e-25	0.941867	3.78699e-15
0	0	1	2	8	0	19	120	1	2	1	2	0	3	0	1	1	1	1	0	1	1	0	1	1	0	0	1	Not found	Not found	1.11803e-27	2.73172e-23	3.10899e-10	4.58266e-16	4.86297e-11	4.23253e-26	0.00436108	3.82182e-22	7.20463e-12	1.76958e-12	2.36903e-23	1.09629e-16	1.46036e-09	2.75549e-24	1.18512e-24	1.64201e-14	1.26881e-11	2.64448e-25	0.941867	3.78699e-15
0	1	1	2	8	0	20	121	2	2	2	0	3	3	0	1	1	1	1	1	1	1	0	0	0	0	0	1	Trichuris trichiura egg	Not found	1.11803e-27	2.73172e-23	3.10899e-10	4.58266e-16	4.86297e-11	4.23253e-26	0.00436108	3.82182e-22	7.20463e-12	1.76958e-12	2.36903e-23	1.09629e-16	1.46036e-09	2.75549e-24	1.18512e-24	1.64201e-14	1.26881e-11	2.64448e-25	0.941867	3.78699e-15
0	1	1	3	8	0	40	116	4	1	5	0	4	4	0	0	0	1	1	0	1	1	0	0	1	0	0	0	Not found	Not found	1.11803e-27	2.73172e-23	3.10899e-10	4.58266e-16	4.86297e-11	4.23253e-26	0.00436108	3.82182e-22	7.20463e-12	1.76958e-12	2.36903e-23	1.09629e-16	1.46036e-09	2.75549e-24	1.18512e-24	1.64201e-14	1.26881e-11	2.64448e-25	0.941867	3.78699e-15
0	1	1	3	9	0	21	110	1	0	2	0	3	3	0	1	1	1	1	0	1	1	0	1	1	0	0	0	Not found	Not found	1.11803e-27	2.73172e-23	3.10899e-10	4.58266e-16	4.86297e-11	4.23253e-26	0.00436108	3.82182e-22	7.20463e-12	1.76958e-12	2.36903e-23	1.09629e-16	1.46036e-09	2.75549e-24	1.18512e-24	1.64201e-14	1.26881e-11	2.64448e-25	0.941867	3.78699e-15
0	0	1	3	9	0	67	146	4	4	5	2	0	4	0	1	1	1	1	0	1	1	0	1	1	0	0	1	Not found	Not found	1.11803e-27	2.73172e-23	3.10899e-10	4.58266e-16	4.86297e-11	4.23253e-26	0.00436108	3.82182e-22	7.20463e-12	1.76958e-12	2.36903e-23	1.09629e-16	1.46036e-09	2.75549e-24	1.18512e-24	1.64201e-14	1.26881e-11	2.64448e-25	0.941867	3.78699e-15
0	0	1	3	9	0	22	121	2	1	2	2	0	3	0	1	1	1	1	0	1	1	0	1	1	0	0	1	Not found	Not found	1.11803e-27	2.73172e-23	3.10899e-10	4.58266e-16	4.86297e-11	4.23253e-26	0.00436108	3.82182e-22	7.20463e-12	1.76958e-12	2.36903e-23	1.09629e-16	1.46036e-09	2.75549e-24	1.18512e-24	1.64201e-14	1.26881e-11	2.64448e-25	0.941867	3.78699e-15
0	0	1	3	9	0	15	120	0	0	0	0	3	4	0	1	1	1	1	0	1	1	0	1	1	0	0	1	Not found	Not found	1.11803e-27	2.73172e-23	3.10899e-10	4.58266e-16	4.86297e-11	4.23253e-26	0.00436108	3.82182e-22	7.20463e-12	1.76958e-12	2.36903e-23	1.09629e-16	1.46036e-09	2.75549e-24	1.18512e-24	1.64201e-14	1.26881e-11	2.64448e-25	0.941867	3.78699e-15
0	1	1	3	8	0	22	130	2	2	1	2	0	4	0	1	1	1	1	0	1	1	0	1	0	0	0	1	Not found	Not found	1.11803e-27	2.73172e-23	3.10899e-10	4.58266e-16	4.86297e-11	4.23253e-26	0.00436108	3.82182e-22	7.20463e-12	1.76958e-12	2.36903e-23	1.09629e-16	1.46036e-09	2.75549e-24	1.18512e-24	1.64201e-14	1.26881e-11	2.64448e-25	0.941867	3.78699e-15
0	0	1	3	9	0	29	130	2	2	2	3	0	0	4	1	1	1	1	0	1	1	0	1	0	0	0	1	Not found	Not found	1.11803e-27	2.73172e-23	3.10899e-10	4.58266e-16	4.86297e-11	4.23253e-26	0.00436108	3.82182e-22	7.20463e-12	1.76958e-12	2.36903e-23	1.09629e-16	1.46036e-09	2.75549e-24	1.18512e-24	1.64201e-14	1.26881e-11	2.64448e-25	0.941867	3.78699e-15
0	1	1	3	9	0	28	132	2	2	2	3	0	0	3	1	1	1	1	1	1	1	1	1	1	0	0	0	Not found	Not found	1.11803e-27	2.73172e-23	3.10899e-10	4.58266e-16	4.86297e-11	4.23253e-26	0.00436108	3.82182e-22	7.20463e-12	1.76958e-12	2.36903e-23	1.09629e-16	1.46036e-09	2.75549e-24	1.18512e-24	1.64201e-14	1.26881e-11	2.64448e-25	0.941867	3.78699e-15
0	0	1	4	10	0	42	152	2	4	2	0	3	4	0	1	1	1	1	0	1	1	0	1	0	0	0	2	Not found	Not found	1.11803e-27	2.73172e-23	3.10899e-10	4.58266e-16	4.86297e-11	4.23253e-26	0.00436108	3.82182e-22	7.20463e-12	1.76958e-12	2.36903e-23	1.09629e-16	1.46036e-09	2.75549e-24	1.18512e-24	1.64201e-14	1.26881e-11	2.64448e-25	0.941867	3.78699e-15
0	0	1	4	10	0	43	145	2	2	2	0	3	4	0	1	1	1	1	1	1	1	0	1	0	0	0	0	Not found	Not found	1.11803e-27	2.73172e-23	3.10899e-10	4.58266e-16	4.86297e-11	4.23253e-26	0.00436108	3.82182e-22	7.20463e-12	1.76958e-12	2.36903e-23	1.09629e-16	1.46036e-09	2.75549e-24	1.18512e-24	1.64201e-14	1.26881e-11	2.64448e-25	0.941867	3.78699e-15
0	0	1	4	9	0	50	145	4	4	4	0	3	4	0	1	1	1	1	1	1	1	0	1	0	0	0	0	Not found	Not found	1.11803e-27	2.73172e-23	3.10899e-10	4.58266e-16	4.86297e-11	4.23253e-26	0.00436108	3.82182e-22	7.20463e-12	1.76958e-12	2.36903e-23	1.09629e-16	1.46036e-09	2.75549e-24	1.18512e-24	1.64201e-14	1.26881e-11	2.64448e-25	0.941867	3.78699e-15
0	1	1	4	10	0	29	110	2	0	5	3	0	0	3	0	1	1	1	1	1	1	1	1	1	0	0	2	Not found	Not found	1.11803e-27	2.73172e-23	3.10899e-10	4.58266e-16	4.86297e-11	4.23253e-26	0.00436108	3.82182e-22	7.20463e-12	1.76958e-12	2.36903e-23	1.09629e-16	1.46036e-09	2.75549e-24	1.18512e-24	1.64201e-14	1.26881e-11	2.64448e-25	0.941867	3.78699e-15
0	0	1	4	10	0	30	141	2	2	2	0	4	4	0	1	1	1	1	0	1	1	0	1	1	0	0	1	Not found	Not found	1.11803e-27	2.73172e-23	3.10899e-10	4.58266e-16	4.86297e-11	4.23253e-26	0.00436108	3.82182e-22	7.20463e-12	1.76958e-12	2.36903e-23	1.09629e-16	1.46036e-09	2.75549e-24	1.18512e-24	1.64201e-14	1.26881e-11	2.64448e-25	0.941867	3.78699e-15
0	1	1	4	10	0	24	134	2	2	1	2	0	3	0	1	1	1	1	0	1	1	0	1	0	0	0	1	Not found	Not found	1.11803e-27	2.73172e-23	3.10899e-10	4.58266e-16	4.86297e-11	4.23253e-26	0.00436108	3.82182e-22	7.20463e-12	1.76958e-12	2.36903e-23	1.09629e-16	1.46036e-09	2.75549e-24	1.18512e-24	1.64201e-14	1.26881e-11	2.64448e-25	0.941867	3.78699e-15
0	1	1	4	10	0	25	133	2	2	2	2	0	2	0	0	1	1	0	0	1	1	1	0	1	0	0	1	Not found	Not found	1.11803e-27	2.73172e-23	3.10899e-10	4.58266e-16	4.86297e-11	4.23253e-26	0.00436108	3.82182e-22	7.20463e-12	1.76958e-12	2.36903e-23	1.09629e-16	1.46036e-09	2.75549e-24	1.18512e-24	1.64201e-14	1.26881e-11	2.64448e-25	0.941867	3.78699e-15
0	1	1	4	10	0	27	136	2	2	2	0	3	1	0	0	1	1	0	0	1	0	0	0	0	0	0	1	Not found	Not found	1.11803e-27	2.73172e-23	3.10899e-10	4.58266e-16	4.86297e-11	4.23253e-26	0.00436108	3.82182e-22	7.20463e-12	1.76958e-12	2.36903e-23	1.09629e-16	1.46036e-09	2.75549e-24	1.18512e-24	1.64201e-14	1.26881e-11	2.64448e-25	0.941867	3.78699e-15
0	1	1	4	10	0	16	122	0	0	0	1	3	0	0	1	1	1	1	0	1	1	0	1	1	0	0	0	Not found	Not found	1.11803e-27	2.73172e-23	3.10899e-10	4.58266e-16	4.86297e-11	4.23253e-26	0.00436108	3.82182e-22	7.20463e-12	1.76958e-12	2.36903e-23	1.09629e-16	1.46036e-09	2.75549e-24	1.18512e-24	1.64201e-14	1.26881e-11	2.64448e-25	0.941867	3.78699e-15
0	0	1	5	10	0	32	134	2	2	2	0	2	4	0	1	1	1	1	0	1	1	0	1	1	0	0	1	Not found	Not found	1.11803e-27	2.73172e-23	3.10899e-10	4.58266e-16	4.86297e-11	4.23253e-26	0.00436108	3.82182e-22	7.20463e-12	1.76958e-12	2.36903e-23	1.09629e-16	1.46036e-09	2.75549e-24	1.18512e-24	1.64201e-14	1.26881e-11	2.64448e-25	0.941867	3.78699e-15
0	0	1	5	10	0	74	154	4	4	5	0	4	4	0	1	1	0	0	1	1	1	0	1	1	0	0	0	Not found	Not found	1.11803e-27	2.73172e-23	3.10899e-10	4.58266e-16	4.86297e-11	4.23253e-26	0.00436108	3.82182e-22	7.20463e-12	1.76958e-12	2.36903e-23	1.09629e-16	1.46036e-09	2.75549e-24	1.18512e-24	1.64201e-14	1.26881e-11	2.64448e-25	0.941867	3.78699e-15
0	0	1	5	11	0	56	153	4	2	3	0	4	4	0	1	1	1	1	0	1	1	0	1	0	1	0	1	Not found	Not found	1.11803e-27	2.73172e-23	3.10899e-10	4.58266e-16	4.86297e-11	4.23253e-26	0.00436108	3.82182e-22	7.20463e-12	1.76958e-12	2.36903e-23	1.09629e-16	1.46036e-09	2.75549e-24	1.18512e-24	1.64201e-14	1.26881e-11	2.64448e-25	0.941867	3.78699e-15
0	1	1	5	10	0	34	142	2	2	2	2	0	4	0	1	0	1	1	0	1	0	0	1	0	0	0	1	Hookworm egg	Not found	1.11803e-27	2.73172e-23	3.10899e-10	4.58266e-16	4.86297e-11	4.23253e-26	0.00436108	3.82182e-22	7.20463e-12	1.76958e-12	2.36903e-23	1.09629e-16	1.46036e-09	2.75549e-24	1.18512e-24	1.64201e-14	1.26881e-11	2.64448e-25	0.941867	3.78699e-15
0	1	1	5	10	0	65	153	4	4	4	0	3	4	0	1	1	1	1	0	1	1	0	1	0	0	0	0	Not found	Not found	1.11803e-27	2.73172e-23	3.10899e-10	4.58266e-16	4.86297e-11	4.23253e-26	0.00436108	3.82182e-22	7.20463e-12	1.76958e-12	2.36903e-23	1.09629e-16	1.46036e-09	2.75549e-24	1.18512e-24	1.64201e-14	1.26881e-11	2.64448e-25	0.941867	3.78699e-15
0	0	1	5	10	0	44	152	3	4	2	0	3	3	0	0	0	1	1	0	1	1	0	0	1	0	0	2	Not found	Not found	1.11803e-27	2.73172e-23	3.10899e-10	4.58266e-16	4.86297e-11	4.23253e-26	0.00436108	3.82182e-22	7.20463e-12	1.76958e-12	2.36903e-23	1.09629e-16	1.46036e-09	2.75549e-24	1.18512e-24	1.64201e-14	1.26881e-11	2.64448e-25	0.941867	3.78699e-15
0	1	1	6	12	0	29	139	1	2	2	0	3	3	0	1	1	1	1	1	1	1	0	1	1	0	0	1	Not found	Not found	1.11803e-27	2.73172e-23	3.10899e-10	4.58266e-16	4.86297e-11	4.23253e-26	0.00436108	3.82182e-22	7.20463e-12	1.76958e-12	2.36903e-23	1.09629e-16	1.46036e-09	2.75549e-24	1.18512e-24	1.64201e-14	1.26881e-11	2.64448e-25	0.941867	3.78699e-15
0	1	1	6	12	0	49	144	2	2	4	0	3	3	0	1	1	1	1	0	1	1	0	1	0	0	0	0	Hookworm egg	Hookworm L3	1.11803e-27	2.73172e-23	3.10899e-10	4.58266e-16	4.86297e-11	4.23253e-26	0.00436108	3.82182e-22	7.20463e-12	1.76958e-12	2.36903e-23	1.09629e-16	1.46036e-09	2.75549e-24	1.18512e-24	1.64201e-14	1.26881e-11	2.64448e-25	0.941867	3.78699e-15
0	1	1	6	12	0	39	143	2	2	2	1	4	0	0	1	1	1	1	0	1	1	0	1	1	1	0	0	Not found	Not found	1.11803e-27	2.73172e-23	3.10899e-10	4.58266e-16	4.86297e-11	4.23253e-26	0.00436108	3.82182e-22	7.20463e-12	1.76958e-12	2.36903e-23	1.09629e-16	1.46036e-09	2.75549e-24	1.18512e-24	1.64201e-14	1.26881e-11	2.64448e-25	0.941867	3.78699e-15
0	1	1	6	12	0	40	135	2	1	4	2	0	3	0	1	1	1	1	0	1	1	0	1	0	0	0	0	Not found	Not found	1.11803e-27	2.73172e-23	3.10899e-10	4.58266e-16	4.86297e-11	4.23253e-26	0.00436108	3.82182e-22	7.20463e-12	1.76958e-12	2.36903e-23	1.09629e-16	1.46036e-09	2.75549e-24	1.18512e-24	1.64201e-14	1.26881e-11	2.64448e-25	0.941867	3.78699e-15
0	1	1	6	11	0	32	141	2	2	2	0	3	4	0	0	1	1	1	0	1	0	1	1	1	0	0	0	Not found	Not found	1.11803e-27	2.73172e-23	3.10899e-10	4.58266e-16	4.86297e-11	4.23253e-26	0.00436108	3.82182e-22	7.20463e-12	1.76958e-12	2.36903e-23	1.09629e-16	1.46036e-09	2.75549e-24	1.18512e-24	1.64201e-14	1.26881e-11	2.64448e-25	0.941867	3.78699e-15
0	0	1	6	12	0	35	145	2	2	2	0	4	4	0	1	1	1	1	0	1	1	0	1	0	0	0	1	Not found	Not found	1.11803e-27	2.73172e-23	3.10899e-10	4.58266e-16	4.86297e-11	4.23253e-26	0.00436108	3.82182e-22	7.20463e-12	1.76958e-12	2.36903e-23	1.09629e-16	1.46036e-09	2.75549e-24	1.18512e-24	1.64201e-14	1.26881e-11	2.64448e-25	0.941867	3.78699e-15
0	0	1	6	12	0	51	144	2	2	4	0	2	4	0	1	1	1	1	0	1	1	0	1	1	0	0	1	Not found	Not found	1.11803e-27	2.73172e-23	3.10899e-10	4.58266e-16	4.86297e-11	4.23253e-26	0.00436108	3.82182e-22	7.20463e-12	1.76958e-12	2.36903e-23	1.09629e-16	1.46036e-09	2.75549e-24	1.18512e-24	1.64201e-14	1.26881e-11	2.64448e-25	0.941867	3.78699e-15
0	0	1	6	12	0	44	148	2	2	2	0	3	3	0	1	1	1	1	0	1	1	0	1	1	0	0	2	Not found	Not found	1.11803e-27	2.73172e-23	3.10899e-10	4.58266e-16	4.86297e-11	4.23253e-26	0.00436108	3.82182e-22	7.20463e-12	1.76958e-12	2.36903e-23	1.09629e-16	1.46036e-09	2.75549e-24	1.18512e-24	1.64201e-14	1.26881e-11	2.64448e-25	0.941867	3.78699e-15
0	0	1	6	12	0	37	147	2	2	2	5	0	0	4	0	1	1	1	0	1	1	0	1	1	0	0	2	Not found	Not found	1.11803e-27	2.73172e-23	3.10899e-10	4.58266e-16	4.86297e-11	4.23253e-26	0.00436108	3.82182e-22	7.20463e-12	1.76958e-12	2.36903e-23	1.09629e-16	1.46036e-09	2.75549e-24	1.18512e-24	1.64201e-14	1.26881e-11	2.64448e-25	0.941867	3.78699e-15
0	1	1	6	12	0	31	138	2	1	2	0	3	3	0	0	1	1	1	0	1	1	0	1	1	0	0	1	Not found	Not found	1.11803e-27	2.73172e-23	3.10899e-10	4.58266e-16	4.86297e-11	4.23253e-26	0.00436108	3.82182e-22	7.20463e-12	1.76958e-12	2.36903e-23	1.09629e-16	1.46036e-09	2.75549e-24	1.18512e-24	1.64201e-14	1.26881e-11	2.64448e-25	0.941867	3.78699e-15
0	1	1	6	11	0	30	138	2	2	2	0	3	3	0	1	0	1	1	0	1	1	0	1	0	0	0	1	Not found	Not found	1.11803e-27	2.73172e-23	3.10899e-10	4.58266e-16	4.86297e-11	4.23253e-26	0.00436108	3.82182e-22	7.20463e-12	1.76958e-12	2.36903e-23	1.09629e-16	1.46036e-09	2.75549e-24	1.18512e-24	1.64201e-14	1.26881e-11	2.64448e-25	0.941867	3.78699e-15
0	0	1	6	12	0	37	150	2	2	2	0	3	3	0	0	1	1	1	1	1	1	0	0	1	0	0	1	Not found	Not found	1.11803e-27	2.73172e-23	3.10899e-10	4.58266e-16	4.86297e-11	4.23253e-26	0.00436108	3.82182e-22	7.20463e-12	1.76958e-12	2.36903e-23	1.09629e-16	1.46036e-09	2.75549e-24	1.18512e-24	1.64201e-14	1.26881e-11	2.64448e-25	0.941867	3.78699e-15
0	1	1	6	12	0	51	153	2	2	2	0	4	4	0	1	1	1	1	0	1	1	0	1	1	0	0	1	Not found	Not found	1.11803e-27	2.73172e-23	3.10899e-10	4.58266e-16	4.86297e-11	4.23253e-26	0.00436108	3.82182e-22	7.20463e-12	1.76958e-12	2.36903e-23	1.09629e-16	1.46036e-09	2.75549e-24	1.18512e-24	1.64201e-14	1.26881e-11	2.64448e-25	0.941867	3.78699e-15
1	1	1	1	7	1	17	111	1	0	2	2	0	3	0	1	1	1	1	0	1	1	0	1	0	0	0	1	Not found	Not found	1.06342e-37	3.98566e-14	8.98274e-10	1.93925e-22	1.80888e-09	6.40665e-30	0.00010123	1.12551e-26	4.67589e-19	8.00974e-21	8.03551e-20	6.84732e-22	2.93064e-14	4.06756e-18	8.58085e-28	9.23289e-08	6.35779e-12	1.38308e-28	0.969929	3.76161e-19
1	1	1	1	6	1	18	107	2	1	2	0	3	4	0	0	0	1	1	0	1	1	0	0	0	0	0	3	Trichuris trichiura egg	Not found	1.06342e-37	3.98566e-14	8.98274e-10	1.93925e-22	1.80888e-09	6.40665e-30	0.00010123	1.12551e-26	4.67589e-19	8.00974e-21	8.03551e-20	6.84732e-22	2.93064e-14	4.06756e-18	8.58085e-28	9.23289e-08	6.35779e-12	1.38308e-28	0.969929	3.76161e-19
1	0	1	1	6	1	22	126	2	4	2	0	3	4	0	1	0	1	1	0	1	1	0	1	0	0	0	1	Not found	Not found	1.06342e-37	3.98566e-14	8.98274e-10	1.93925e-22	1.80888e-09	6.40665e-30	0.00010123	1.12551e-26	4.67589e-19	8.00974e-21	8.03551e-20	6.84732e-22	2.93064e-14	4.06756e-18	8.58085e-28	9.23289e-08	6.35779e-12	1.38308e-28	0.969929	3.76161e-19
1	1	1	1	7	1	24	115	2	2	3	0	4	4	0	1	1	1	1	0	1	1	0	1	0	0	0	0	Not found	Hookworm L3	1.06342e-37	3.98566e-14	8.98274e-10	1.93925e-22	1.80888e-09	6.40665e-30	0.00010123	1.12551e-26	4.67589e-19	8.00974e-21	8.03551e-20	6.84732e-22	2.93064e-14	4.06756e-18	8.58085e-28	9.23289e-08	6.35779e-12	1.38308e-28	0.969929	3.76161e-19
1	1	1	1	7	1	20	122	2	2	1	0	4	4	0	1	1	1	1	1	1	1	0	1	1	0	0	0	Trichuris trichiura egg	Not found	1.06342e-37	3.98566e-14	8.98274e-10	1.93925e-22	1.80888e-09	6.40665e-30	0.00010123	1.12551e-26	4.67589e-19	8.00974e-21	8.03551e-20	6.84732e-22	2.93064e-14	4.06756e-18	8.58085e-28	9.23289e-08	6.35779e-12	1.38308e-28	0.969929	3.76161e-19
1	1	1	1	7	1	20	114	2	2	2	0	3	3	0	1	1	1	1	0	1	1	0	0	1	0	0	1	Not found	Not found	1.06342e-37	3.98566e-14	8.98274e-10	1.93925e-22	1.80888e-09	6.40665e-30	0.00010123	1.12551e-26	4.67589e-19	8.00974e-21	8.03551e-20	6.84732e-22	2.93064e-14	4.06756e-18	8.58085e-28	9.23289e-08	6.35779e-12	1.38308e-28	0.969929	3.76161e-19
1	1	1	1	7	1	26	124	2	2	2	0	3	3	0	1	1	1	1	0	1	1	0	1	0	0	0	1	Not found	Not found	1.06342e-37	3.98566e-14	8.98274e-10	1.93925e-22	1.80888e-09	6.40665e-30	0.00010123	1.12551e-26	4.67589e-19	8.00974e-21	8.03551e-20	6.84732e-22	2.93064e-14	4.06756e-18	8.58085e-28	9.23289e-08	6.35779e-12	1.38308e-28	0.969929	3.76161e-19
1	1	1	1	7	1	24	118	2	2	2	0	4	1	0	1	1	1	1	0	1	1	0	1	0	0	0	1	Not found	Not found	1.06342e-37	3.98566e-14	8.98274e-10	1.93925e-22	1.80888e-09	6.40665e-30	0.00010123	1.12551e-26	4.67589e-19	8.00974e-21	8.03551e-20	6.84732e-22	2.93064e-14	4.06756e-18	8.58085e-28	9.23289e-08	6.35779e-12	1.38308e-28	0.969929	3.76161e-19
1	0	1	1	7	1	25	124	2	2	2	1	3	0	0	1	1	1	1	0	1	1	0	0	0	0	0	1	Not found	Not found	1.06342e-37	3.98566e-14	8.98274e-10	1.93925e-22	1.80888e-09	6.40665e-30	0.00010123	1.12551e-26	4.67589e-19	8.00974e-21	8.03551e-20	6.84732e-22	2.93064e-14	4.06756e-18	8.58085e-28	9.23289e-08	6.35779e-12	1.38308e-28	0.969929	3.76161e-19
1	0	1	1	7	1	20	118	2	2	2	0	3	3	0	1	1	1	1	0	1	1	0	1	1	0	0	0	Hookworm egg+Trichuris trichiura egg	Not found	1.06342e-37	3.98566e-14	8.98274e-10	1.93925e-22	1.80888e-09	6.40665e-30	0.00010123	1.12551e-26	4.67589e-19	8.00974e-21	8.03551e-20	6.84732e-22	2.93064e-14	4.06756e-18	8.58085e-28	9.23289e-08	6.35779e-12	1.38308e-28	0.969929	3.76161e-19
1	0	1	1	7	1	24	120	2	2	2	4	0	0	4	0	1	1	1	0	1	1	0	0	0	0	0	0	Not found	Not found	1.06342e-37	3.98566e-14	8.98274e-10	1.93925e-22	1.80888e-09	6.40665e-30	0.00010123	1.12551e-26	4.67589e-19	8.00974e-21	8.03551e-20	6.84732e-22	2.93064e-14	4.06756e-18	8.58085e-28	9.23289e-08	6.35779e-12	1.38308e-28	0.969929	3.76161e-19
1	0	1	1	7	1	22	126	2	2	2	7	0	0	4	1	1	1	1	1	1	1	0	1	0	0	0	0	Hookworm egg	Not found	1.06342e-37	3.98566e-14	8.98274e-10	1.93925e-22	1.80888e-09	6.40665e-30	0.00010123	1.12551e-26	4.67589e-19	8.00974e-21	8.03551e-20	6.84732e-22	2.93064e-14	4.06756e-18	8.58085e-28	9.23289e-08	6.35779e-12	1.38308e-28	0.969929	3.76161e-19
1	0	1	1	7	1	15	108	0	0	1	8	0	0	4	1	1	1	1	0	1	1	0	1	1	0	0	0	Not found	Not found	1.06342e-37	3.98566e-14	8.98274e-10	1.93925e-22	1.80888e-09	6.40665e-30	0.00010123	1.12551e-26	4.67589e-19	8.00974e-21	8.03551e-20	6.84732e-22	2.93064e-14	4.06756e-18	8.58085e-28	9.23289e-08	6.35779e-12	1.38308e-28	0.969929	3.76161e-19
1	0	1	1	7	1	25	118	2	2	2	0	4	4	0	1	0	0	1	0	1	0	0	1	0	0	0	1	Not found	Not found	1.06342e-37	3.98566e-14	8.98274e-10	1.93925e-22	1.80888e-09	6.40665e-30	0.00010123	1.12551e-26	4.67589e-19	8.00974e-21	8.03551e-20	6.84732e-22	2.93064e-14	4.06756e-18	8.58085e-28	9.23289e-08	6.35779e-12	1.38308e-28	0.969929	3.76161e-19
1	0	1	1	7	1	18	114	2	2	2	8	0	0	4	1	1	1	1	0	1	1	0	1	0	0	0	0	Not found	Not found	1.06342e-37	3.98566e-14	8.98274e-10	1.93925e-22	1.80888e-09	6.40665e-30	0.00010123	1.12551e-26	4.67589e-19	8.00974e-21	8.03551e-20	6.84732e-22	2.93064e-14	4.06756e-18	8.58085e-28	9.23289e-08	6.35779e-12	1.38308e-28	0.969929	3.76161e-19
1	0	1	2	8	1	21	115	2	0	2	0	3	3	0	1	1	1	1	0	1	1	0	1	1	0	0	0	Not found	Not found	1.06342e-37	3.98566e-14	8.98274e-10	1.93925e-22	1.80888e-09	6.40665e-30	0.00010123	1.12551e-26	4.67589e-19	8.00974e-21	8.03551e-20	6.84732e-22	2.93064e-14	4.06756e-18	8.58085e-28	9.23289e-08	6.35779e-12	1.38308e-28	0.969929	3.76161e-19
1	1	1	2	8	1	23	125	2	2	2	0	3	3	0	0	0	1	1	0	1	1	0	0	1	0	0	0	Not found	Not found	1.06342e-37	3.98566e-14	8.98274e-10	1.93925e-22	1.80888e-09	6.40665e-30	0.00010123	1.12551e-26	4.67589e-19	8.00974e-21	8.03551e-20	6.84732e-22	2.93064e-14	4.06756e-18	8.58085e-28	9.23289e-08	6.35779e-12	1.38308e-28	0.969929	3.76161e-19
1	1	1	2	8	1	25	140	2	4	0	0	4	4	0	1	1	1	1	0	1	1	0	1	0	0	1	0	Not found	Not found	1.06342e-37	3.98566e-14	8.98274e-10	1.93925e-22	1.80888e-09	6.40665e-30	0.00010123	1.12551e-26	4.67589e-19	8.00974e-21	8.03551e-20	6.84732e-22	2.93064e-14	4.06756e-18	8.58085e-28	9.23289e-08	6.35779e-12	1.38308e-28	0.969929	3.76161e-19
1	1	1	3	9	1	24	133	2	2	1	0	4	4	0	1	1	1	1	1	1	1	0	1	1	0	0	0	Not found	Not found	1.06342e-37	3.98566e-14	8.98274e-10	1.93925e-22	1.80888e-09	6.40665e-30	0.00010123	1.12551e-26	4.67589e-19	8.00974e-21	8.03551e-20	6.84732e-22	2.93064e-14	4.06756e-18	8.58085e-28	9.23289e-08	6.35779e-12	1.38308e-28	0.969929	3.76161e-19
1	0	1	3	9	1	27	140	2	2	1	0	4	4	0	1	1	1	1	0	1	1	0	1	0	0	0	0	Trichuris trichiura egg	Not found	1.06342e-37	3.98566e-14	8.98274e-10	1.93925e-22	1.80888e-09	6.40665e-30	0.00010123	1.12551e-26	4.67589e-19	8.00974e-21	8.03551e-20	6.84732e-22	2.93064e-14	4.06756e-18	8.58085e-28	9.23289e-08	6.35779e-12	1.38308e-28	0.969929	3.76161e-19
1	0	1	3	9	0	37	128	3	2	4	0	3	3	0	0	1	1	1	0	1	1	1	0	1	1	1	0	Not found	Not found	1.06342e-37	3.98566e-14	8.98274e-10	1.93925e-22	1.80888e-09	6.40665e-30	0.00010123	1.12551e-26	4.67589e-19	8.00974e-21	8.03551e-20	6.84732e-22	2.93064e-14	4.06756e-18	8.58085e-28	9.23289e-08	6.35779e-12	1.38308e-28	0.969929	3.76161e-19
1	1	1	3	8	1	38	138	4	4	2	2	0	1	0	0	0	1	1	0	0	1	0	1	0	0	0	1	Not found	Not found	1.06342e-37	3.98566e-14	8.98274e-10	1.93925e-22	1.80888e-09	6.40665e-30	0.00010123	1.12551e-26	4.67589e-19	8.00974e-21	8.03551e-20	6.84732e-22	2.93064e-14	4.06756e-18	8.58085e-28	9.23289e-08	6.35779e-12	1.38308e-28	0.969929	3.76161e-19
1	1	1	3	9	1	38	135	3	2	3	0	3	3	0	1	1	1	1	1	1	1	1	1	0	0	0	1	Not found	Not found	1.06342e-37	3.98566e-14	8.98274e-10	1.93925e-22	1.80888e-09	6.40665e-30	0.00010123	1.12551e-26	4.67589e-19	8.00974e-21	8.03551e-20	6.84732e-22	2.93064e-14	4.06756e-18	8.58085e-28	9.23289e-08	6.35779e-12	1.38308e-28	0.969929	3.76161e-19
1	1	1	3	9	1	37	138	3	2	2	0	1	1	0	1	1	1	1	0	1	1	0	1	0	0	0	0	Not found	Not found	1.06342e-37	3.98566e-14	8.98274e-10	1.93925e-22	1.80888e-09	6.40665e-30	0.00010123	1.12551e-26	4.67589e-19	8.00974e-21	8.03551e-20	6.84732e-22	2.93064e-14	4.06756e-18	8.58085e-28	9.23289e-08	6.35779e-12	1.38308e-28	0.969929	3.76161e-19
1	1	1	3	9	1	30	140	2	3	2	0	3	3	0	1	1	1	1	0	1	1	1	1	1	0	0	2	Trichuris trichiura egg	Not found	1.06342e-37	3.98566e-14	8.98274e-10	1.93925e-22	1.80888e-09	6.40665e-30	0.00010123	1.12551e-26	4.67589e-19	8.00974e-21	8.03551e-20	6.84732e-22	2.93064e-14	4.06756e-18	8.58085e-28	9.23289e-08	6.35779e-12	1.38308e-28	0.969929	3.76161e-19
1	0	1	3	9	1	18	120	0	0	0	0	3	4	0	1	1	1	1	0	1	1	0	1	0	0	0	0	Not found	Not found	1.06342e-37	3.98566e-14	8.98274e-10	1.93925e-22	1.80888e-09	6.40665e-30	0.00010123	1.12551e-26	4.67589e-19	8.00974e-21	8.03551e-20	6.84732e-22	2.93064e-14	4.06756e-18	8.58085e-28	9.23289e-08	6.35779e-12	1.38308e-28	0.969929	3.76161e-19
1	0	1	3	9	1	27	135	2	2	2	0	3	4	0	1	1	1	1	0	1	1	0	1	0	0	0	0	Not found	Not found	1.06342e-37	3.98566e-14	8.98274e-10	1.93925e-22	1.80888e-09	6.40665e-30	0.00010123	1.12551e-26	4.67589e-19	8.00974e-21	8.03551e-20	6.84732e-22	2.93064e-14	4.06756e-18	8.58085e-28	9.23289e-08	6.35779e-12	1.38308e-28	0.969929	3.76161e-19
1	0	1	3	9	1	30	137	2	2	2	0	3	1	0	0	1	1	1	0	1	1	0	1	0	0	0	0	Trichuris trichiura egg	Not found	1.06342e-37	3.98566e-14	8.98274e-10	1.93925e-22	1.80888e-09	6.40665e-30	0.00010123	1.12551e-26	4.67589e-19	8.00974e-21	8.03551e-20	6.84732e-22	2.93064e-14	4.06756e-18	8.58085e-28	9.23289e-08	6.35779e-12	1.38308e-28	0.969929	3.76161e-19
1	1	1	4	10	1	26	123	2	0	2	9	0	0	4	0	1	1	1	1	1	1	0	1	1	0	0	0	Not found	Not found	1.06342e-37	3.98566e-14	8.98274e-10	1.93925e-22	1.80888e-09	6.40665e-30	0.00010123	1.12551e-26	4.67589e-19	8.00974e-21	8.03551e-20	6.84732e-22	2.93064e-14	4.06756e-18	8.58085e-28	9.23289e-08	6.35779e-12	1.38308e-28	0.969929	3.76161e-19
1	1	1	4	11	1	29	134	2	2	2	0	3	3	0	0	1	1	1	1	1	1	0	0	1	0	0	0	Trichuris trichiura egg	Not found	1.06342e-37	3.98566e-14	8.98274e-10	1.93925e-22	1.80888e-09	6.40665e-30	0.00010123	1.12551e-26	4.67589e-19	8.00974e-21	8.03551e-20	6.84732e-22	2.93064e-14	4.06756e-18	8.58085e-28	9.23289e-08	6.35779e-12	1.38308e-28	0.969929	3.76161e-19
1	1	1	4	10	1	19	127	0	1	0	0	3	3	0	1	1	1	1	0	1	1	0	1	0	1	1	0	Trichuris trichiura egg	Not found	1.06342e-37	3.98566e-14	8.98274e-10	1.93925e-22	1.80888e-09	6.40665e-30	0.00010123	1.12551e-26	4.67589e-19	8.00974e-21	8.03551e-20	6.84732e-22	2.93064e-14	4.06756e-18	8.58085e-28	9.23289e-08	6.35779e-12	1.38308e-28	0.969929	3.76161e-19
1	1	1	4	9	1	43	138	4	2	4	0	3	1	0	0	1	1	1	1	1	1	1	0	1	0	0	0	Not found	Not found	1.06342e-37	3.98566e-14	8.98274e-10	1.93925e-22	1.80888e-09	6.40665e-30	0.00010123	1.12551e-26	4.67589e-19	8.00974e-21	8.03551e-20	6.84732e-22	2.93064e-14	4.06756e-18	8.58085e-28	9.23289e-08	6.35779e-12	1.38308e-28	0.969929	3.76161e-19
1	1	1	4	10	1	26	136	2	2	2	0	3	4	0	1	1	1	1	0	1	1	0	1	1	0	0	0	Not found	Not found	1.06342e-37	3.98566e-14	8.98274e-10	1.93925e-22	1.80888e-09	6.40665e-30	0.00010123	1.12551e-26	4.67589e-19	8.00974e-21	8.03551e-20	6.84732e-22	2.93064e-14	4.06756e-18	8.58085e-28	9.23289e-08	6.35779e-12	1.38308e-28	0.969929	3.76161e-19
1	0	1	4	10	1	26	139	2	2	1	0	4	4	0	1	1	1	1	0	1	1	0	1	0	0	0	0	Not found	Not found	1.06342e-37	3.98566e-14	8.98274e-10	1.93925e-22	1.80888e-09	6.40665e-30	0.00010123	1.12551e-26	4.67589e-19	8.00974e-21	8.03551e-20	6.84732e-22	2.93064e-14	4.06756e-18	8.58085e-28	9.23289e-08	6.35779e-12	1.38308e-28	0.969929	3.76161e-19
1	1	1	4	10	1	25	133	2	2	2	0	4	4	0	1	0	1	1	0	1	1	0	1	1	0	0	0	Not found	Not found	1.06342e-37	3.98566e-14	8.98274e-10	1.93925e-22	1.80888e-09	6.40665e-30	0.00010123	1.12551e-26	4.67589e-19	8.00974e-21	8.03551e-20	6.84732e-22	2.93064e-14	4.06756e-18	8.58085e-28	9.23289e-08	6.35779e-12	1.38308e-28	0.969929	3.76161e-19
1	1	1	4	10	1	23	129	1	2	2	0	4	3	0	1	1	1	1	0	1	1	0	1	1	0	0	0	Trichuris trichiura egg	Not found	1.06342e-37	3.98566e-14	8.98274e-10	1.93925e-22	1.80888e-09	6.40665e-30	0.00010123	1.12551e-26	4.67589e-19	8.00974e-21	8.03551e-20	6.84732e-22	2.93064e-14	4.06756e-18	8.58085e-28	9.23289e-08	6.35779e-12	1.38308e-28	0.969929	3.76161e-19
1	0	1	4	9	1	43	140	4	2	3	0	0	4	0	1	1	1	1	0	1	1	0	1	1	0	0	1	Not found	Not found	1.06342e-37	3.98566e-14	8.98274e-10	1.93925e-22	1.80888e-09	6.40665e-30	0.00010123	1.12551e-26	4.67589e-19	8.00974e-21	8.03551e-20	6.84732e-22	2.93064e-14	4.06756e-18	8.58085e-28	9.23289e-08	6.35779e-12	1.38308e-28	0.969929	3.76161e-19
1	0	1	4	10	1	49	148	4	2	2	0	3	4	0	0	1	1	1	0	1	0	0	0	0	0	0	1	Not found	Not found	1.06342e-37	3.98566e-14	8.98274e-10	1.93925e-22	1.80888e-09	6.40665e-30	0.00010123	1.12551e-26	4.67589e-19	8.00974e-21	8.03551e-20	6.84732e-22	2.93064e-14	4.06756e-18	8.58085e-28	9.23289e-08	6.35779e-12	1.38308e-28	0.969929	3.76161e-19
1	0	1	4	10	1	35	139	2	2	2	0	4	4	0	0	0	1	1	0	1	1	0	0	0	0	0	0	Not found	Not found	1.06342e-37	3.98566e-14	8.98274e-10	1.93925e-22	1.80888e-09	6.40665e-30	0.00010123	1.12551e-26	4.67589e-19	8.00974e-21	8.03551e-20	6.84732e-22	2.93064e-14	4.06756e-18	8.58085e-28	9.23289e-08	6.35779e-12	1.38308e-28	0.969929	3.76161e-19
1	0	1	4	10	1	36	136	2	2	2	3	0	0	4	1	1	1	1	0	1	1	0	1	1	0	0	1	Not found	Not found	1.06342e-37	3.98566e-14	8.98274e-10	1.93925e-22	1.80888e-09	6.40665e-30	0.00010123	1.12551e-26	4.67589e-19	8.00974e-21	8.03551e-20	6.84732e-22	2.93064e-14	4.06756e-18	8.58085e-28	9.23289e-08	6.35779e-12	1.38308e-28	0.969929	3.76161e-19
1	0	1	4	10	1	42	132	2	2	5	0	4	4	0	1	1	1	1	0	1	0	1	1	0	0	0	0	Hookworm egg	Hookworm L3	1.06342e-37	3.98566e-14	8.98274e-10	1.93925e-22	1.80888e-09	6.40665e-30	0.00010123	1.12551e-26	4.67589e-19	8.00974e-21	8.03551e-20	6.84732e-22	2.93064e-14	4.06756e-18	8.58085e-28	9.23289e-08	6.35779e-12	1.38308e-28	0.969929	3.76161e-19
1	0	1	4	10	1	28	130	2	2	2	0	3	4	0	1	1	1	1	0	1	1	0	1	1	0	0	0	Trichuris trichiura egg	Not found	1.06342e-37	3.98566e-14	8.98274e-10	1.93925e-22	1.80888e-09	6.40665e-30	0.00010123	1.12551e-26	4.67589e-19	8.00974e-21	8.03551e-20	6.84732e-22	2.93064e-14	4.06756e-18	8.58085e-28	9.23289e-08	6.35779e-12	1.38308e-28	0.969929	3.76161e-19
1	0	1	5	11	1	39	139	2	2	2	0	4	4	0	0	0	1	1	0	0	0	0	0	1	1	0	0	Not found	Not found	1.06342e-37	3.98566e-14	8.98274e-10	1.93925e-22	1.80888e-09	6.40665e-30	0.00010123	1.12551e-26	4.67589e-19	8.00974e-21	8.03551e-20	6.84732e-22	2.93064e-14	4.06756e-18	8.58085e-28	9.23289e-08	6.35779e-12	1.38308e-28	0.969929	3.76161e-19
1	0	1	5	11	1	30	148	2	2	0	0	4	4	0	0	1	1	0	0	1	0	0	1	1	0	0	1	Trichuris trichiura egg	Not found	1.06342e-37	3.98566e-14	8.98274e-10	1.93925e-22	1.80888e-09	6.40665e-30	0.00010123	1.12551e-26	4.67589e-19	8.00974e-21	8.03551e-20	6.84732e-22	2.93064e-14	4.06756e-18	8.58085e-28	9.23289e-08	6.35779e-12	1.38308e-28	0.969929	3.76161e-19
1	0	1	5	11	1	30	136	2	2	2	2	0	3	0	1	1	1	1	0	1	0	0	1	1	0	0	1	Not found	Not found	1.06342e-37	3.98566e-14	8.98274e-10	1.93925e-22	1.80888e-09	6.40665e-30	0.00010123	1.12551e-26	4.67589e-19	8.00974e-21	8.03551e-20	6.84732e-22	2.93064e-14	4.06756e-18	8.58085e-28	9.23289e-08	6.35779e-12	1.38308e-28	0.969929	3.76161e-19
1	1	1	5	11	1	50	147	3	2	4	0	4	4	0	1	1	1	1	0	1	1	0	1	0	0	0	0	Not found	Not found	1.06342e-37	3.98566e-14	8.98274e-10	1.93925e-22	1.80888e-09	6.40665e-30	0.00010123	1.12551e-26	4.67589e-19	8.00974e-21	8.03551e-20	6.84732e-22	2.93064e-14	4.06756e-18	8.58085e-28	9.23289e-08	6.35779e-12	1.38308e-28	0.969929	3.76161e-19
1	1	1	5	11	1	29	131	2	1	2	0	4	3	0	0	1	1	1	1	1	0	1	0	1	0	1	1	Trichuris trichiura egg	Not found	1.06342e-37	3.98566e-14	8.98274e-10	1.93925e-22	1.80888e-09	6.40665e-30	0.00010123	1.12551e-26	4.67589e-19	8.00974e-21	8.03551e-20	6.84732e-22	2.93064e-14	4.06756e-18	8.58085e-28	9.23289e-08	6.35779e-12	1.38308e-28	0.969929	3.76161e-19
1	0	1	5	11	1	30	142	2	2	2	2	0	3	0	1	1	1	1	0	1	0	0	1	1	0	0	0	Trichuris trichiura egg	Not found	1.06342e-37	3.98566e-14	8.98274e-10	1.93925e-22	1.80888e-09	6.40665e-30	0.00010123	1.12551e-26	4.67589e-19	8.00974e-21	8.03551e-20	6.84732e-22	2.93064e-14	4.06756e-18	8.58085e-28	9.23289e-08	6.35779e-12	1.38308e-28	0.969929	3.76161e-19
1	1	1	6	12	1	26	136	0	1	2	0	4	4	0	1	1	1	1	0	1	1	1	1	1	0	0	0	Not found	Not found	1.06342e-37	3.98566e-14	8.98274e-10	1.93925e-22	1.80888e-09	6.40665e-30	0.00010123	1.12551e-26	4.67589e-19	8.00974e-21	8.03551e-20	6.84732e-22	2.93064e-14	4.06756e-18	8.58085e-28	9.23289e-08	6.35779e-12	1.38308e-28	0.969929	3.76161e-19
1	1	1	6	12	1	32	139	2	2	2	0	3	3	0	1	0	1	1	0	1	1	0	1	1	0	0	0	Not found	Not found	1.06342e-37	3.98566e-14	8.98274e-10	1.93925e-22	1.80888e-09	6.40665e-30	0.00010123	1.12551e-26	4.67589e-19	8.00974e-21	8.03551e-20	6.84732e-22	2.93064e-14	4.06756e-18	8.58085e-28	9.23289e-08	6.35779e-12	1.38308e-28	0.969929	3.76161e-19
1	1	1	6	12	1	31	140	2	2	2	0	3	3	0	1	1	1	1	0	1	1	0	1	0	0	0	0	Trichuris trichiura egg	Not found	1.06342e-37	3.98566e-14	8.98274e-10	1.93925e-22	1.80888e-09	6.40665e-30	0.00010123	1.12551e-26	4.67589e-19	8.00974e-21	8.03551e-20	6.84732e-22	2.93064e-14	4.06756e-18	8.58085e-28	9.23289e-08	6.35779e-12	1.38308e-28	0.969929	3.76161e-19
1	0	1	6	11	1	30	147	2	2	0	0	1	4	0	0	1	1	1	0	1	1	0	0	0	0	0	0	Not found	Not found	1.06342e-37	3.98566e-14	8.98274e-10	1.93925e-22	1.80888e-09	6.40665e-30	0.00010123	1.12551e-26	4.67589e-19	8.00974e-21	8.03551e-20	6.84732e-22	2.93064e-14	4.06756e-18	8.58085e-28	9.23289e-08	6.35779e-12	1.38308e-28	0.969929	3.76161e-19
1	0	1	6	12	1	35	141	2	1	2	0	4	4	0	1	1	1	1	0	1	1	0	1	1	0	0	0	Trichuris trichiura egg	Not found	1.06342e-37	3.98566e-14	8.98274e-10	1.93925e-22	1.80888e-09	6.40665e-30	0.00010123	1.12551e-26	4.67589e-19	8.00974e-21	8.03551e-20	6.84732e-22	2.93064e-14	4.06756e-18	8.58085e-28	9.23289e-08	6.35779e-12	1.38308e-28	0.969929	3.76161e-19
1	0	1	6	12	1	38	153	2	2	2	0	3	4	0	1	1	1	1	0	1	1	0	1	1	0	0	1	Not found	Not found	1.06342e-37	3.98566e-14	8.98274e-10	1.93925e-22	1.80888e-09	6.40665e-30	0.00010123	1.12551e-26	4.67589e-19	8.00974e-21	8.03551e-20	6.84732e-22	2.93064e-14	4.06756e-18	8.58085e-28	9.23289e-08	6.35779e-12	1.38308e-28	0.969929	3.76161e-19
1	0	1	6	11	1	32	145	2	2	2	0	4	4	0	1	1	1	1	0	1	1	0	1	1	0	0	1	Not found	Not found	1.06342e-37	3.98566e-14	8.98274e-10	1.93925e-22	1.80888e-09	6.40665e-30	0.00010123	1.12551e-26	4.67589e-19	8.00974e-21	8.03551e-20	6.84732e-22	2.93064e-14	4.06756e-18	8.58085e-28	9.23289e-08	6.35779e-12	1.38308e-28	0.969929	3.76161e-19
1	1	1	6	12	1	26	131	0	0	2	1	3	0	0	1	0	1	1	0	1	1	1	1	0	0	0	2	Trichuris trichiura egg	Not found	1.06342e-37	3.98566e-14	8.98274e-10	1.93925e-22	1.80888e-09	6.40665e-30	0.00010123	1.12551e-26	4.67589e-19	8.00974e-21	8.03551e-20	6.84732e-22	2.93064e-14	4.06756e-18	8.58085e-28	9.23289e-08	6.35779e-12	1.38308e-28	0.969929	3.76161e-19
1	1	1	6	12	1	32	144	2	2	2	0	4	3	0	1	0	1	1	1	1	1	1	1	1	0	0	0	Not found	Not found	1.06342e-37	3.98566e-14	8.98274e-10	1.93925e-22	1.80888e-09	6.40665e-30	0.00010123	1.12551e-26	4.67589e-19	8.00974e-21	8.03551e-20	6.84732e-22	2.93064e-14	4.06756e-18	8.58085e-28	9.23289e-08	6.35779e-12	1.38308e-28	0.969929	3.76161e-19
1	0	1	6	11	1	45	154	2	2	2	0	3	3	0	1	1	1	0	0	1	1	0	0	1	0	0	2	Not found	Not found	1.06342e-37	3.98566e-14	8.98274e-10	1.93925e-22	1.80888e-09	6.40665e-30	0.00010123	1.12551e-26	4.67589e-19	8.00974e-21	8.03551e-20	6.84732e-22	2.93064e-14	4.06756e-18	8.58085e-28	9.23289e-08	6.35779e-12	1.38308e-28	0.969929	3.76161e-19
1	0	1	6	12	1	58	149	3	2	4	1	3	0	0	1	1	1	0	0	1	1	0	1	1	0	0	0	Not found	Not found	1.06342e-37	3.98566e-14	8.98274e-10	1.93925e-22	1.80888e-09	6.40665e-30	0.00010123	1.12551e-26	4.67589e-19	8.00974e-21	8.03551e-20	6.84732e-22	2.93064e-14	4.06756e-18	8.58085e-28	9.23289e-08	6.35779e-12	1.38308e-28	0.969929	3.76161e-19
2	0	1	1	7	0	18	115	2	2	2	0	4	3	0	1	1	1	1	0	1	1	0	1	1	0	0	0	Not found	Not found	1.90826e-25	1.4378e-20	8.7654e-08	3.6741e-20	2.68865e-24	0	5.07955e-17	5.17572e-34	8.88634e-23	0.000457766	4.58557e-14	1.85431e-14	1.22866e-07	8.65663e-20	5.44442e-25	1.13879e-15	3.62528e-14	4.16569e-37	0.0820077	2.11783e-24
2	0	1	1	7	0	20	112	2	1	2	0	4	4	0	1	1	1	1	0	1	1	0	1	1	0	0	0	Not found	Not found	1.90826e-25	1.4378e-20	8.7654e-08	3.6741e-20	2.68865e-24	0	5.07955e-17	5.17572e-34	8.88634e-23	0.000457766	4.58557e-14	1.85431e-14	1.22866e-07	8.65663e-20	5.44442e-25	1.13879e-15	3.62528e-14	4.16569e-37	0.0820077	2.11783e-24
2	0	1	1	7	0	28	125	2	2	2	3	0	0	4	1	0	1	1	0	1	1	0	1	0	0	0	2	Not found	Not found	1.90826e-25	1.4378e-20	8.7654e-08	3.6741e-20	2.68865e-24	0	5.07955e-17	5.17572e-34	8.88634e-23	0.000457766	4.58557e-14	1.85431e-14	1.22866e-07	8.65663e-20	5.44442e-25	1.13879e-15	3.62528e-14	4.16569e-37	0.0820077	2.11783e-24
2	0	1	1	7	0	35	125	4	2	4	0	4	4	0	1	1	1	1	1	1	1	0	0	1	0	0	1	Not found	Not found	1.90826e-25	1.4378e-20	8.7654e-08	3.6741e-20	2.68865e-24	0	5.07955e-17	5.17572e-34	8.88634e-23	0.000457766	4.58557e-14	1.85431e-14	1.22866e-07	8.65663e-20	5.44442e-25	1.13879e-15	3.62528e-14	4.16569e-37	0.0820077	2.11783e-24
2	0	1	1	7	0	20	115	2	2	2	0	3	3	0	0	0	1	1	1	1	0	0	0	1	0	0	1	Not found	Not found	1.90826e-25	1.4378e-20	8.7654e-08	3.6741e-20	2.68865e-24	0	5.07955e-17	5.17572e-34	8.88634e-23	0.000457766	4.58557e-14	1.85431e-14	1.22866e-07	8.65663e-20	5.44442e-25	1.13879e-15	3.62528e-14	4.16569e-37	0.0820077	2.11783e-24
2	0	1	1	7	0	27	120	2	2	3	0	1	4	0	1	1	1	1	0	1	0	1	1	1	0	0	0	Not found	Not found	1.90826e-25	1.4378e-20	8.7654e-08	3.6741e-20	2.68865e-24	0	5.07955e-17	5.17572e-34	8.88634e-23	0.000457766	4.58557e-14	1.85431e-14	1.22866e-07	8.65663e-20	5.44442e-25	1.13879e-15	3.62528e-14	4.16569e-37	0.0820077	2.11783e-24
2	0	1	1	7	0	30	129	3	3	2	0	4	4	0	1	1	0	1	1	1	0	0	1	1	0	0	0	Not found	Not found	1.90826e-25	1.4378e-20	8.7654e-08	3.6741e-20	2.68865e-24	0	5.07955e-17	5.17572e-34	8.88634e-23	0.000457766	4.58557e-14	1.85431e-14	1.22866e-07	8.65663e-20	5.44442e-25	1.13879e-15	3.62528e-14	4.16569e-37	0.0820077	2.11783e-24
2	0	1	1	7	0	17	112	1	1	2	0	4	4	0	1	1	1	1	1	1	1	0	1	1	0	0	0	Not found	Not found	1.90826e-25	1.4378e-20	8.7654e-08	3.6741e-20	2.68865e-24	0	5.07955e-17	5.17572e-34	8.88634e-23	0.000457766	4.58557e-14	1.85431e-14	1.22866e-07	8.65663e-20	5.44442e-25	1.13879e-15	3.62528e-14	4.16569e-37	0.0820077	2.11783e-24
2	0	1	1	7	0	47	126	4	2	5	0	4	4	0	1	1	1	1	1	1	1	0	1	0	0	0	0	Not found	Not found	1.90826e-25	1.4378e-20	8.7654e-08	3.6741e-20	2.68865e-24	0	5.07955e-17	5.17572e-34	8.88634e-23	0.000457766	4.58557e-14	1.85431e-14	1.22866e-07	8.65663e-20	5.44442e-25	1.13879e-15	3.62528e-14	4.16569e-37	0.0820077	2.11783e-24
2	0	1	1	7	0	18	115	2	2	2	0	3	3	0	1	1	1	1	1	1	0	1	1	1	0	0	0	Not found	Not found	1.90826e-25	1.4378e-20	8.7654e-08	3.6741e-20	2.68865e-24	0	5.07955e-17	5.17572e-34	8.88634e-23	0.000457766	4.58557e-14	1.85431e-14	1.22866e-07	8.65663e-20	5.44442e-25	1.13879e-15	3.62528e-14	4.16569e-37	0.0820077	2.11783e-24
2	0	1	1	7	0	22	115	2	2	2	0	4	4	0	0	1	1	1	1	1	1	0	0	1	0	0	1	Not found	Not found	1.90826e-25	1.4378e-20	8.7654e-08	3.6741e-20	2.68865e-24	0	5.07955e-17	5.17572e-34	8.88634e-23	0.000457766	4.58557e-14	1.85431e-14	1.22866e-07	8.65663e-20	5.44442e-25	1.13879e-15	3.62528e-14	4.16569e-37	0.0820077	2.11783e-24
2	0	1	1	7	0	19	119	2	2	1	0	4	4	0	0	0	1	1	1	1	0	0	0	1	0	0	2	Not found	Not found	1.90826e-25	1.4378e-20	8.7654e-08	3.6741e-20	2.68865e-24	0	5.07955e-17	5.17572e-34	8.88634e-23	0.000457766	4.58557e-14	1.85431e-14	1.22866e-07	8.65663e-20	5.44442e-25	1.13879e-15	3.62528e-14	4.16569e-37	0.0820077	2.11783e-24
2	0	1	1	7	0	30	139	3	4	2	0	4	4	0	1	1	1	1	1	1	0	0	1	1	0	0	2	Not found	Not found	1.90826e-25	1.4378e-20	8.7654e-08	3.6741e-20	2.68865e-24	0	5.07955e-17	5.17572e-34	8.88634e-23	0.000457766	4.58557e-14	1.85431e-14	1.22866e-07	8.65663e-20	5.44442e-25	1.13879e-15	3.62528e-14	4.16569e-37	0.0820077	2.11783e-24
2	0	1	1	7	0	27	124	2	2	2	0	4	4	0	1	1	1	1	0	1	1	0	1	0	0	0	0	Not found	Not found	1.90826e-25	1.4378e-20	8.7654e-08	3.6741e-20	2.68865e-24	0	5.07955e-17	5.17572e-34	8.88634e-23	0.000457766	4.58557e-14	1.85431e-14	1.22866e-07	8.65663e-20	5.44442e-25	1.13879e-15	3.62528e-14	4.16569e-37	0.0820077	2.11783e-24
2	0	1	1	7	0	30	136	3	4	2	0	4	4	0	1	1	1	1	0	1	1	0	1	1	0	0	0	Not found	Not found	1.90826e-25	1.4378e-20	8.7654e-08	3.6741e-20	2.68865e-24	0	5.07955e-17	5.17572e-34	8.88634e-23	0.000457766	4.58557e-14	1.85431e-14	1.22866e-07	8.65663e-20	5.44442e-25	1.13879e-15	3.62528e-14	4.16569e-37	0.0820077	2.11783e-24
2	1	1	2	8	0	31	130	2	2	2	2	0	4	0	1	1	1	0	0	1	1	0	1	1	0	0	0	Not found	Not found	1.90826e-25	1.4378e-20	8.7654e-08	3.6741e-20	2.68865e-24	0	5.07955e-17	5.17572e-34	8.88634e-23	0.000457766	4.58557e-14	1.85431e-14	1.22866e-07	8.65663e-20	5.44442e-25	1.13879e-15	3.62528e-14	4.16569e-37	0.0820077	2.11783e-24
2	1	1	2	8	0	23	126	2	2	2	0	3	4	0	1	1	1	1	0	1	1	0	1	1	0	0	0	Not found	Not found	1.90826e-25	1.4378e-20	8.7654e-08	3.6741e-20	2.68865e-24	0	5.07955e-17	5.17572e-34	8.88634e-23	0.000457766	4.58557e-14	1.85431e-14	1.22866e-07	8.65663e-20	5.44442e-25	1.13879e-15	3.62528e-14	4.16569e-37	0.0820077	2.11783e-24
2	1	1	2	8	0	21	116	2	1	2	6	0	0	4	1	1	1	1	0	0	0	0	0	0	0	0	0	Not found	Not found	1.90826e-25	1.4378e-20	8.7654e-08	3.6741e-20	2.68865e-24	0	5.07955e-17	5.17572e-34	8.88634e-23	0.000457766	4.58557e-14	1.85431e-14	1.22866e-07	8.65663e-20	5.44442e-25	1.13879e-15	3.62528e-14	4.16569e-37	0.0820077	2.11783e-24
2	1	1	2	8	0	22	122	2	2	2	0	4	4	0	0	0	1	1	0	0	0	1	1	1	0	0	1	Not found	Not found	1.90826e-25	1.4378e-20	8.7654e-08	3.6741e-20	2.68865e-24	0	5.07955e-17	5.17572e-34	8.88634e-23	0.000457766	4.58557e-14	1.85431e-14	1.22866e-07	8.65663e-20	5.44442e-25	1.13879e-15	3.62528e-14	4.16569e-37	0.0820077	2.11783e-24
2	0	1	2	8	0	23	130	2	2	2	0	4	4	0	1	1	1	1	1	0	0	1	0	0	0	0	0	Not found	Not found	1.90826e-25	1.4378e-20	8.7654e-08	3.6741e-20	2.68865e-24	0	5.07955e-17	5.17572e-34	8.88634e-23	0.000457766	4.58557e-14	1.85431e-14	1.22866e-07	8.65663e-20	5.44442e-25	1.13879e-15	3.62528e-14	4.16569e-37	0.0820077	2.11783e-24
2	0	1	2	8	0	28	123	2	2	2	0	3	3	0	1	1	1	1	1	1	0	0	1	1	0	0	2	Not found	Not found	1.90826e-25	1.4378e-20	8.7654e-08	3.6741e-20	2.68865e-24	0	5.07955e-17	5.17572e-34	8.88634e-23	0.000457766	4.58557e-14	1.85431e-14	1.22866e-07	8.65663e-20	5.44442e-25	1.13879e-15	3.62528e-14	4.16569e-37	0.0820077	2.11783e-24
2	0	1	2	8	0	19	118	1	2	2	0	4	4	0	1	1	1	1	0	1	1	0	0	1	0	0	0	Not found	Not found	1.90826e-25	1.4378e-20	8.7654e-08	3.6741e-20	2.68865e-24	0	5.07955e-17	5.17572e-34	8.88634e-23	0.000457766	4.58557e-14	1.85431e-14	1.22866e-07	8.65663e-20	5.44442e-25	1.13879e-15	3.62528e-14	4.16569e-37	0.0820077	2.11783e-24
2	0	1	2	8	0	32	127	3	2	3	0	4	4	0	1	1	1	1	0	1	1	0	0	1	0	0	1	Not found	Not found	1.90826e-25	1.4378e-20	8.7654e-08	3.6741e-20	2.68865e-24	0	5.07955e-17	5.17572e-34	8.88634e-23	0.000457766	4.58557e-14	1.85431e-14	1.22866e-07	8.65663e-20	5.44442e-25	1.13879e-15	3.62528e-14	4.16569e-37	0.0820077	2.11783e-24
2	0	1	2	8	0	19	120	1	2	1	0	4	4	0	1	1	1	1	1	1	1	0	1	1	0	0	0	Not found	Not found	1.90826e-25	1.4378e-20	8.7654e-08	3.6741e-20	2.68865e-24	0	5.07955e-17	5.17572e-34	8.88634e-23	0.000457766	4.58557e-14	1.85431e-14	1.22866e-07	8.65663e-20	5.44442e-25	1.13879e-15	3.62528e-14	4.16569e-37	0.0820077	2.11783e-24
2	0	1	2	8	0	20	121	2	2	1	0	4	4	0	1	1	1	1	0	1	0	1	1	1	0	0	2	Not found	Not found	1.90826e-25	1.4378e-20	8.7654e-08	3.6741e-20	2.68865e-24	0	5.07955e-17	5.17572e-34	8.88634e-23	0.000457766	4.58557e-14	1.85431e-14	1.22866e-07	8.65663e-20	5.44442e-25	1.13879e-15	3.62528e-14	4.16569e-37	0.0820077	2.11783e-24
2	0	1	2	8	0	20	119	2	2	2	0	4	4	0	1	1	1	1	0	1	1	0	1	1	0	0	0	Not found	Not found	1.90826e-25	1.4378e-20	8.7654e-08	3.6741e-20	2.68865e-24	0	5.07955e-17	5.17572e-34	8.88634e-23	0.000457766	4.58557e-14	1.85431e-14	1.22866e-07	8.65663e-20	5.44442e-25	1.13879e-15	3.62528e-14	4.16569e-37	0.0820077	2.11783e-24
2	0	1	2	8	0	22	127	2	2	2	0	4	4	0	1	1	1	1	1	1	0	0	1	1	0	0	2	Not found	Not found	1.90826e-25	1.4378e-20	8.7654e-08	3.6741e-20	2.68865e-24	0	5.07955e-17	5.17572e-34	8.88634e-23	0.000457766	4.58557e-14	1.85431e-14	1.22866e-07	8.65663e-20	5.44442e-25	1.13879e-15	3.62528e-14	4.16569e-37	0.0820077	2.11783e-24
2	1	1	2	10	0	30	135	2	2	2	0	4	4	0	1	1	1	1	0	1	1	1	0	1	0	0	0	Not found	Not found	1.90826e-25	1.4378e-20	8.7654e-08	3.6741e-20	2.68865e-24	0	5.07955e-17	5.17572e-34	8.88634e-23	0.000457766	4.58557e-14	1.85431e-14	1.22866e-07	8.65663e-20	5.44442e-25	1.13879e-15	3.62528e-14	4.16569e-37	0.0820077	2.11783e-24
2	0	1	3	9	0	27	126	2	2	2	0	3	3	0	1	1	1	1	0	1	1	1	1	1	0	0	1	Not found	Not found	1.90826e-25	1.4378e-20	8.7654e-08	3.6741e-20	2.68865e-24	0	5.07955e-17	5.17572e-34	8.88634e-23	0.000457766	4.58557e-14	1.85431e-14	1.22866e-07	8.65663e-20	5.44442e-25	1.13879e-15	3.62528e-14	4.16569e-37	0.0820077	2.11783e-24
2	0	1	3	9	0	20	125	1	2	0	1	3	0	0	1	1	1	1	1	0	0	0	1	1	0	0	0	Not found	Not found	1.90826e-25	1.4378e-20	8.7654e-08	3.6741e-20	2.68865e-24	0	5.07955e-17	5.17572e-34	8.88634e-23	0.000457766	4.58557e-14	1.85431e-14	1.22866e-07	8.65663e-20	5.44442e-25	1.13879e-15	3.62528e-14	4.16569e-37	0.0820077	2.11783e-24
2	0	1	3	9	0	21	130	1	2	0	1	4	0	0	1	1	1	1	1	1	0	1	1	1	0	0	0	Not found	Not found	1.90826e-25	1.4378e-20	8.7654e-08	3.6741e-20	2.68865e-24	0	5.07955e-17	5.17572e-34	8.88634e-23	0.000457766	4.58557e-14	1.85431e-14	1.22866e-07	8.65663e-20	5.44442e-25	1.13879e-15	3.62528e-14	4.16569e-37	0.0820077	2.11783e-24
2	0	1	3	9	0	25	126	2	2	2	0	3	3	0	1	1	1	1	0	1	1	0	1	1	0	0	1	Not found	Not found	1.90826e-25	1.4378e-20	8.7654e-08	3.6741e-20	2.68865e-24	0	5.07955e-17	5.17572e-34	8.88634e-23	0.000457766	4.58557e-14	1.85431e-14	1.22866e-07	8.65663e-20	5.44442e-25	1.13879e-15	3.62528e-14	4.16569e-37	0.0820077	2.11783e-24
2	0	1	3	9	0	57	135	4	2	5	0	4	4	0	1	1	1	1	1	1	1	1	1	1	0	0	1	Not found	Not found	1.90826e-25	1.4378e-20	8.7654e-08	3.6741e-20	2.68865e-24	0	5.07955e-17	5.17572e-34	8.88634e-23	0.000457766	4.58557e-14	1.85431e-14	1.22866e-07	8.65663e-20	5.44442e-25	1.13879e-15	3.62528e-14	4.16569e-37	0.0820077	2.11783e-24
2	0	1	3	9	0	29	136	2	2	2	0	4	4	0	0	0	1	0	0	1	0	1	1	1	0	0	1	Hookworm egg	Hookworm L3	1.90826e-25	1.4378e-20	8.7654e-08	3.6741e-20	2.68865e-24	0	5.07955e-17	5.17572e-34	8.88634e-23	0.000457766	4.58557e-14	1.85431e-14	1.22866e-07	8.65663e-20	5.44442e-25	1.13879e-15	3.62528e-14	4.16569e-37	0.0820077	2.11783e-24
2	0	1	3	9	0	28	132	2	2	2	0	4	4	0	1	1	1	1	0	1	0	0	1	1	0	0	1	Not found	Not found	1.90826e-25	1.4378e-20	8.7654e-08	3.6741e-20	2.68865e-24	0	5.07955e-17	5.17572e-34	8.88634e-23	0.000457766	4.58557e-14	1.85431e-14	1.22866e-07	8.65663e-20	5.44442e-25	1.13879e-15	3.62528e-14	4.16569e-37	0.0820077	2.11783e-24
2	0	1	3	9	0	50	150	4	4	2	0	4	4	0	1	1	1	0	1	1	1	0	0	1	0	0	0	Not found	Not found	1.90826e-25	1.4378e-20	8.7654e-08	3.6741e-20	2.68865e-24	0	5.07955e-17	5.17572e-34	8.88634e-23	0.000457766	4.58557e-14	1.85431e-14	1.22866e-07	8.65663e-20	5.44442e-25	1.13879e-15	3.62528e-14	4.16569e-37	0.0820077	2.11783e-24
2	0	1	3	9	0	26	147	2	4	0	0	4	4	0	1	1	1	1	1	1	0	1	1	1	0	0	0	Hookworm egg	Hookworm L3	1.90826e-25	1.4378e-20	8.7654e-08	3.6741e-20	2.68865e-24	0	5.07955e-17	5.17572e-34	8.88634e-23	0.000457766	4.58557e-14	1.85431e-14	1.22866e-07	8.65663e-20	5.44442e-25	1.13879e-15	3.62528e-14	4.16569e-37	0.0820077	2.11783e-24
2	0	1	3	9	0	37	135	3	2	3	0	4	4	0	0	1	1	1	0	1	0	0	0	1	0	0	0	Not found	Not found	1.90826e-25	1.4378e-20	8.7654e-08	3.6741e-20	2.68865e-24	0	5.07955e-17	5.17572e-34	8.88634e-23	0.000457766	4.58557e-14	1.85431e-14	1.22866e-07	8.65663e-20	5.44442e-25	1.13879e-15	3.62528e-14	4.16569e-37	0.0820077	2.11783e-24
2	0	1	3	9	0	28	127	2	2	2	0	4	4	0	1	1	1	1	1	1	0	0	1	0	0	0	1	Not found	Not found	1.90826e-25	1.4378e-20	8.7654e-08	3.6741e-20	2.68865e-24	0	5.07955e-17	5.17572e-34	8.88634e-23	0.000457766	4.58557e-14	1.85431e-14	1.22866e-07	8.65663e-20	5.44442e-25	1.13879e-15	3.62528e-14	4.16569e-37	0.0820077	2.11783e-24
2	0	1	3	9	0	30	134	2	2	2	0	4	4	0	1	1	1	1	0	1	0	0	1	1	0	0	1	Not found	Not found	1.90826e-25	1.4378e-20	8.7654e-08	3.6741e-20	2.68865e-24	0	5.07955e-17	5.17572e-34	8.88634e-23	0.000457766	4.58557e-14	1.85431e-14	1.22866e-07	8.65663e-20	5.44442e-25	1.13879e-15	3.62528e-14	4.16569e-37	0.0820077	2.11783e-24
2	0	1	3	9	0	29	129	2	2	2	5	0	0	4	1	1	1	1	1	1	1	1	1	1	0	0	0	Not found	Not found	1.90826e-25	1.4378e-20	8.7654e-08	3.6741e-20	2.68865e-24	0	5.07955e-17	5.17572e-34	8.88634e-23	0.000457766	4.58557e-14	1.85431e-14	1.22866e-07	8.65663e-20	5.44442e-25	1.13879e-15	3.62528e-14	4.16569e-37	0.0820077	2.11783e-24
2	0	1	4	9	0	31	139	2	2	2	0	4	4	0	1	1	1	1	1	1	0	0	1	1	0	0	0	Not found	Not found	1.90826e-25	1.4378e-20	8.7654e-08	3.6741e-20	2.68865e-24	0	5.07955e-17	5.17572e-34	8.88634e-23	0.000457766	4.58557e-14	1.85431e-14	1.22866e-07	8.65663e-20	5.44442e-25	1.13879e-15	3.62528e-14	4.16569e-37	0.0820077	2.11783e-24
2	0	1	4	10	0	31	132	2	2	2	0	4	4	0	1	1	1	1	1	1	1	1	1	1	0	0	0	Not found	Not found	1.90826e-25	1.4378e-20	8.7654e-08	3.6741e-20	2.68865e-24	0	5.07955e-17	5.17572e-34	8.88634e-23	0.000457766	4.58557e-14	1.85431e-14	1.22866e-07	8.65663e-20	5.44442e-25	1.13879e-15	3.62528e-14	4.16569e-37	0.0820077	2.11783e-24
2	0	1	4	10	0	65	143	4	2	5	0	4	4	0	1	1	1	1	0	1	1	0	1	0	0	0	2	Not found	Not found	1.90826e-25	1.4378e-20	8.7654e-08	3.6741e-20	2.68865e-24	0	5.07955e-17	5.17572e-34	8.88634e-23	0.000457766	4.58557e-14	1.85431e-14	1.22866e-07	8.65663e-20	5.44442e-25	1.13879e-15	3.62528e-14	4.16569e-37	0.0820077	2.11783e-24
2	0	1	4	10	0	23	134	1	2	1	0	4	4	0	1	1	1	1	1	1	1	0	1	0	0	0	1	Not found	Not found	1.90826e-25	1.4378e-20	8.7654e-08	3.6741e-20	2.68865e-24	0	5.07955e-17	5.17572e-34	8.88634e-23	0.000457766	4.58557e-14	1.85431e-14	1.22866e-07	8.65663e-20	5.44442e-25	1.13879e-15	3.62528e-14	4.16569e-37	0.0820077	2.11783e-24
2	0	1	4	10	0	30	125	2	0	3	0	4	4	0	1	1	1	1	0	1	1	0	1	0	0	0	1	Not found	Not found	1.90826e-25	1.4378e-20	8.7654e-08	3.6741e-20	2.68865e-24	0	5.07955e-17	5.17572e-34	8.88634e-23	0.000457766	4.58557e-14	1.85431e-14	1.22866e-07	8.65663e-20	5.44442e-25	1.13879e-15	3.62528e-14	4.16569e-37	0.0820077	2.11783e-24
2	0	1	4	10	0	28	143	2	2	1	0	3	4	0	1	1	1	1	0	1	1	0	1	1	0	0	0	Not found	Not found	1.90826e-25	1.4378e-20	8.7654e-08	3.6741e-20	2.68865e-24	0	5.07955e-17	5.17572e-34	8.88634e-23	0.000457766	4.58557e-14	1.85431e-14	1.22866e-07	8.65663e-20	5.44442e-25	1.13879e-15	3.62528e-14	4.16569e-37	0.0820077	2.11783e-24
2	0	1	4	10	0	33	150	2	3	1	0	4	4	0	1	1	1	1	0	1	1	0	1	1	0	0	0	Not found	Not found	1.90826e-25	1.4378e-20	8.7654e-08	3.6741e-20	2.68865e-24	0	5.07955e-17	5.17572e-34	8.88634e-23	0.000457766	4.58557e-14	1.85431e-14	1.22866e-07	8.65663e-20	5.44442e-25	1.13879e-15	3.62528e-14	4.16569e-37	0.0820077	2.11783e-24
2	0	1	4	10	0	27	136	2	2	2	0	4	1	0	1	1	1	1	0	1	1	0	1	0	0	0	0	Not found	Not found	1.90826e-25	1.4378e-20	8.7654e-08	3.6741e-20	2.68865e-24	0	5.07955e-17	5.17572e-34	8.88634e-23	0.000457766	4.58557e-14	1.85431e-14	1.22866e-07	8.65663e-20	5.44442e-25	1.13879e-15	3.62528e-14	4.16569e-37	0.0820077	2.11783e-24
2	0	1	4	10	0	36	134	2	2	3	0	4	4	0	1	1	1	1	0	1	1	0	1	1	0	0	0	Not found	Not found	1.90826e-25	1.4378e-20	8.7654e-08	3.6741e-20	2.68865e-24	0	5.07955e-17	5.17572e-34	8.88634e-23	0.000457766	4.58557e-14	1.85431e-14	1.22866e-07	8.65663e-20	5.44442e-25	1.13879e-15	3.62528e-14	4.16569e-37	0.0820077	2.11783e-24
2	0	1	4	10	0	43	136	2	2	4	0	1	4	0	1	1	1	1	0	1	1	0	1	1	0	0	1	Not found	Not found	1.90826e-25	1.4378e-20	8.7654e-08	3.6741e-20	2.68865e-24	0	5.07955e-17	5.17572e-34	8.88634e-23	0.000457766	4.58557e-14	1.85431e-14	1.22866e-07	8.65663e-20	5.44442e-25	1.13879e-15	3.62528e-14	4.16569e-37	0.0820077	2.11783e-24
2	0	1	4	10	0	30	137	2	2	2	0	4	4	0	1	1	1	1	0	1	1	0	1	1	0	0	1	Not found	Not found	1.90826e-25	1.4378e-20	8.7654e-08	3.6741e-20	2.68865e-24	0	5.07955e-17	5.17572e-34	8.88634e-23	0.000457766	4.58557e-14	1.85431e-14	1.22866e-07	8.65663e-20	5.44442e-25	1.13879e-15	3.62528e-14	4.16569e-37	0.0820077	2.11783e-24
2	0	1	5	11	0	32	142	2	2	2	0	4	4	0	0	1	1	1	1	1	0	1	0	0	0	0	1	Not found	Not found	1.90826e-25	1.4378e-20	8.7654e-08	3.6741e-20	2.68865e-24	0	5.07955e-17	5.17572e-34	8.88634e-23	0.000457766	4.58557e-14	1.85431e-14	1.22866e-07	8.65663e-20	5.44442e-25	1.13879e-15	3.62528e-14	4.16569e-37	0.0820077	2.11783e-24
2	0	1	5	11	0	55	148	3	2	4	0	4	4	0	1	1	1	1	1	1	1	0	1	1	0	0	1	Not found	Not found	1.90826e-25	1.4378e-20	8.7654e-08	3.6741e-20	2.68865e-24	0	5.07955e-17	5.17572e-34	8.88634e-23	0.000457766	4.58557e-14	1.85431e-14	1.22866e-07	8.65663e-20	5.44442e-25	1.13879e-15	3.62528e-14	4.16569e-37	0.0820077	2.11783e-24
2	0	1	5	11	0	30	136	2	2	2	0	4	4	0	1	1	1	1	0	1	0	0	1	0	0	0	0	Hookworm egg	Strongyloides stercoralis L3	1.90826e-25	1.4378e-20	8.7654e-08	3.6741e-20	2.68865e-24	0	5.07955e-17	5.17572e-34	8.88634e-23	0.000457766	4.58557e-14	1.85431e-14	1.22866e-07	8.65663e-20	5.44442e-25	1.13879e-15	3.62528e-14	4.16569e-37	0.0820077	2.11783e-24
2	0	1	5	11	0	40	140	2	2	2	0	4	4	0	1	1	1	1	1	1	1	0	1	0	0	0	0	Not found	Not found	1.90826e-25	1.4378e-20	8.7654e-08	3.6741e-20	2.68865e-24	0	5.07955e-17	5.17572e-34	8.88634e-23	0.000457766	4.58557e-14	1.85431e-14	1.22866e-07	8.65663e-20	5.44442e-25	1.13879e-15	3.62528e-14	4.16569e-37	0.0820077	2.11783e-24
2	0	1	5	11	0	21	125	0	0	1	0	1	3	0	1	1	1	1	0	1	1	0	1	0	0	0	1	Not found	Not found	1.90826e-25	1.4378e-20	8.7654e-08	3.6741e-20	2.68865e-24	0	5.07955e-17	5.17572e-34	8.88634e-23	0.000457766	4.58557e-14	1.85431e-14	1.22866e-07	8.65663e-20	5.44442e-25	1.13879e-15	3.62528e-14	4.16569e-37	0.0820077	2.11783e-24
2	0	1	5	11	0	25	133	1	1	2	0	4	4	0	1	0	1	1	0	1	0	1	1	0	0	0	0	Not found	Not found	1.90826e-25	1.4378e-20	8.7654e-08	3.6741e-20	2.68865e-24	0	5.07955e-17	5.17572e-34	8.88634e-23	0.000457766	4.58557e-14	1.85431e-14	1.22866e-07	8.65663e-20	5.44442e-25	1.13879e-15	3.62528e-14	4.16569e-37	0.0820077	2.11783e-24
2	0	1	5	11	0	47	153	2	2	2	0	4	4	0	1	1	1	1	1	1	0	0	1	1	0	0	0	Not found	Not found	1.90826e-25	1.4378e-20	8.7654e-08	3.6741e-20	2.68865e-24	0	5.07955e-17	5.17572e-34	8.88634e-23	0.000457766	4.58557e-14	1.85431e-14	1.22866e-07	8.65663e-20	5.44442e-25	1.13879e-15	3.62528e-14	4.16569e-37	0.0820077	2.11783e-24
2	0	1	5	11	0	25	124	1	0	2	0	3	3	0	1	1	1	0	1	1	1	0	1	1	0	0	1	Not found	Not found	1.90826e-25	1.4378e-20	8.7654e-08	3.6741e-20	2.68865e-24	0	5.07955e-17	5.17572e-34	8.88634e-23	0.000457766	4.58557e-14	1.85431e-14	1.22866e-07	8.65663e-20	5.44442e-25	1.13879e-15	3.62528e-14	4.16569e-37	0.0820077	2.11783e-24
2	0	1	6	11	0	69	152	4	2	5	0	3	4	0	1	1	1	1	0	1	0	0	1	1	0	0	1	Not found	Not found	1.90826e-25	1.4378e-20	8.7654e-08	3.6741e-20	2.68865e-24	0	5.07955e-17	5.17572e-34	8.88634e-23	0.000457766	4.58557e-14	1.85431e-14	1.22866e-07	8.65663e-20	5.44442e-25	1.13879e-15	3.62528e-14	4.16569e-37	0.0820077	2.11783e-24
2	0	1	6	12	0	45	133	2	0	5	0	4	4	0	1	1	1	1	0	1	1	0	1	1	0	0	1	Not found	Not found	1.90826e-25	1.4378e-20	8.7654e-08	3.6741e-20	2.68865e-24	0	5.07955e-17	5.17572e-34	8.88634e-23	0.000457766	4.58557e-14	1.85431e-14	1.22866e-07	8.65663e-20	5.44442e-25	1.13879e-15	3.62528e-14	4.16569e-37	0.0820077	2.11783e-24
2	0	1	6	12	0	42	147	2	2	2	0	4	4	0	1	1	1	1	1	1	0	1	1	0	0	0	0	Not found	Not found	1.90826e-25	1.4378e-20	8.7654e-08	3.6741e-20	2.68865e-24	0	5.07955e-17	5.17572e-34	8.88634e-23	0.000457766	4.58557e-14	1.85431e-14	1.22866e-07	8.65663e-20	5.44442e-25	1.13879e-15	3.62528e-14	4.16569e-37	0.0820077	2.11783e-24
2	0	1	6	12	0	32	147	2	2	1	0	4	4	0	1	1	1	0	1	1	1	0	1	1	0	1	0	Not found	Not found	1.90826e-25	1.4378e-20	8.7654e-08	3.6741e-20	2.68865e-24	0	5.07955e-17	5.17572e-34	8.88634e-23	0.000457766	4.58557e-14	1.85431e-14	1.22866e-07	8.65663e-20	5.44442e-25	1.13879e-15	3.62528e-14	4.16569e-37	0.0820077	2.11783e-24
2	0	1	6	12	0	82	165	4	4	4	0	1	4	0	1	1	1	1	1	1	0	0	1	0	0	0	0	Hookworm egg	Hookworm L3	1.90826e-25	1.4378e-20	8.7654e-08	3.6741e-20	2.68865e-24	0	5.07955e-17	5.17572e-34	8.88634e-23	0.000457766	4.58557e-14	1.85431e-14	1.22866e-07	8.65663e-20	5.44442e-25	1.13879e-15	3.62528e-14	4.16569e-37	0.0820077	2.11783e-24
2	0	1	6	12	0	40	156	2	2	2	0	4	4	0	1	1	1	1	1	1	1	0	1	1	0	0	0	Not found	Not found	1.90826e-25	1.4378e-20	8.7654e-08	3.6741e-20	2.68865e-24	0	5.07955e-17	5.17572e-34	8.88634e-23	0.000457766	4.58557e-14	1.85431e-14	1.22866e-07	8.65663e-20	5.44442e-25	1.13879e-15	3.62528e-14	4.16569e-37	0.0820077	2.11783e-24
2	0	1	6	12	0	52	145	2	2	4	0	4	4	0	1	1	1	1	0	1	1	0	1	1	0	0	2	Not found	Not found	1.90826e-25	1.4378e-20	8.7654e-08	3.6741e-20	2.68865e-24	0	5.07955e-17	5.17572e-34	8.88634e-23	0.000457766	4.58557e-14	1.85431e-14	1.22866e-07	8.65663e-20	5.44442e-25	1.13879e-15	3.62528e-14	4.16569e-37	0.0820077	2.11783e-24
2	0	1	6	12	0	43	150	2	2	2	0	3	3	0	1	1	1	1	0	1	1	0	1	0	0	0	0	Not found	Not found	1.90826e-25	1.4378e-20	8.7654e-08	3.6741e-20	2.68865e-24	0	5.07955e-17	5.17572e-34	8.88634e-23	0.000457766	4.58557e-14	1.85431e-14	1.22866e-07	8.65663e-20	5.44442e-25	1.13879e-15	3.62528e-14	4.16569e-37	0.0820077	2.11783e-24
2	0	1	6	12	0	33	141	2	1	2	0	3	3	0	1	1	1	1	0	1	1	0	1	0	0	0	1	Not found	Not found	1.90826e-25	1.4378e-20	8.7654e-08	3.6741e-20	2.68865e-24	0	5.07955e-17	5.17572e-34	8.88634e-23	0.000457766	4.58557e-14	1.85431e-14	1.22866e-07	8.65663e-20	5.44442e-25	1.13879e-15	3.62528e-14	4.16569e-37	0.0820077	2.11783e-24
2	0	1	6	12	0	42	155	2	2	2	0	4	3	0	1	1	1	1	1	1	0	0	1	1	0	0	1	Not found	Not found	1.90826e-25	1.4378e-20	8.7654e-08	3.6741e-20	2.68865e-24	0	5.07955e-17	5.17572e-34	8.88634e-23	0.000457766	4.58557e-14	1.85431e-14	1.22866e-07	8.65663e-20	5.44442e-25	1.13879e-15	3.62528e-14	4.16569e-37	0.0820077	2.11783e-24
2	0	1	6	12	0	38	141	2	1	2	0	4	4	0	1	1	1	1	0	1	1	1	0	0	0	0	2	Not found	Not found	1.90826e-25	1.4378e-20	8.7654e-08	3.6741e-20	2.68865e-24	0	5.07955e-17	5.17572e-34	8.88634e-23	0.000457766	4.58557e-14	1.85431e-14	1.22866e-07	8.65663e-20	5.44442e-25	1.13879e-15	3.62528e-14	4.16569e-37	0.0820077	2.11783e-24
2	0	1	6	12	0	32	145	2	2	2	0	3	4	0	1	1	1	1	0	1	1	0	1	0	0	0	0	Not found	Not found	1.90826e-25	1.4378e-20	8.7654e-08	3.6741e-20	2.68865e-24	0	5.07955e-17	5.17572e-34	8.88634e-23	0.000457766	4.58557e-14	1.85431e-14	1.22866e-07	8.65663e-20	5.44442e-25	1.13879e-15	3.62528e-14	4.16569e-37	0.0820077	2.11783e-24
2	0	1	6	12	0	26	140	0	1	1	0	4	4	0	1	1	1	1	0	1	0	0	1	1	0	1	0	Not found	Not found	1.90826e-25	1.4378e-20	8.7654e-08	3.6741e-20	2.68865e-24	0	5.07955e-17	5.17572e-34	8.88634e-23	0.000457766	4.58557e-14	1.85431e-14	1.22866e-07	8.65663e-20	5.44442e-25	1.13879e-15	3.62528e-14	4.16569e-37	0.0820077	2.11783e-24
3	1	1	1	7	1	26	116	2	2	4	3	0	0	4	1	1	1	1	0	1	1	1	1	1	0	0	0	Not found	Not found	2.11656e-25	0.033244	1.86825e-12	1.16718e-17	0.360372	2.34472e-23	2.95148e-05	6.46991e-18	1.76358e-14	1.77522e-12	1.16667e-14	9.57984e-08	6.65283e-10	4.74721e-07	9.65227e-18	3.73272e-09	9.92865e-15	1.79729e-10	0.281762	4.21913e-05
3	1	1	1	7	1	20	114	2	2	2	0	4	4	0	1	1	1	1	0	1	1	0	1	0	0	0	1	Not found	Not found	2.11656e-25	0.033244	1.86825e-12	1.16718e-17	0.360372	2.34472e-23	2.95148e-05	6.46991e-18	1.76358e-14	1.77522e-12	1.16667e-14	9.57984e-08	6.65283e-10	4.74721e-07	9.65227e-18	3.73272e-09	9.92865e-15	1.79729e-10	0.281762	4.21913e-05
3	1	1	1	7	1	28	122	2	2	3	0	4	4	0	1	1	1	1	0	1	1	0	1	0	0	0	0	Not found	Not found	2.11656e-25	0.033244	1.86825e-12	1.16718e-17	0.360372	2.34472e-23	2.95148e-05	6.46991e-18	1.76358e-14	1.77522e-12	1.16667e-14	9.57984e-08	6.65283e-10	4.74721e-07	9.65227e-18	3.73272e-09	9.92865e-15	1.79729e-10	0.281762	4.21913e-05
3	1	1	1	8	1	21	118	2	1	2	0	3	4	0	1	1	1	1	0	1	1	0	1	0	0	0	1	Not found	Not found	2.11656e-25	0.033244	1.86825e-12	1.16718e-17	0.360372	2.34472e-23	2.95148e-05	6.46991e-18	1.76358e-14	1.77522e-12	1.16667e-14	9.57984e-08	6.65283e-10	4.74721e-07	9.65227e-18	3.73272e-09	9.92865e-15	1.79729e-10	0.281762	4.21913e-05
3	0	1	1	7	1	19	114	2	2	2	3	0	0	4	1	1	1	1	0	1	1	0	1	0	0	0	1	Not found	Not found	2.11656e-25	0.033244	1.86825e-12	1.16718e-17	0.360372	2.34472e-23	2.95148e-05	6.46991e-18	1.76358e-14	1.77522e-12	1.16667e-14	9.57984e-08	6.65283e-10	4.74721e-07	9.65227e-18	3.73272e-09	9.92865e-15	1.79729e-10	0.281762	4.21913e-05
3	0	1	1	7	1	17	112	1	1	2	0	4	0	0	1	1	1	1	0	1	1	0	1	1	0	0	1	Not found	Not found	2.11656e-25	0.033244	1.86825e-12	1.16718e-17	0.360372	2.34472e-23	2.95148e-05	6.46991e-18	1.76358e-14	1.77522e-12	1.16667e-14	9.57984e-08	6.65283e-10	4.74721e-07	9.65227e-18	3.73272e-09	9.92865e-15	1.79729e-10	0.281762	4.21913e-05
3	0	1	1	7	1	15	103	0	0	2	4	0	0	3	1	1	1	1	0	1	1	0	0	0	0	0	0	Hookworm egg+Trichuris trichiura egg	Hookworm L3	2.11656e-25	0.033244	1.86825e-12	1.16718e-17	0.360372	2.34472e-23	2.95148e-05	6.46991e-18	1.76358e-14	1.77522e-12	1.16667e-14	9.57984e-08	6.65283e-10	4.74721e-07	9.65227e-18	3.73272e-09	9.92865e-15	1.79729e-10	0.281762	4.21913e-05
3	1	1	1	6	1	17	112	2	2	2	0	4	4	0	1	1	1	1	0	1	1	0	1	0	0	0	0	Not found	Not found	2.11656e-25	0.033244	1.86825e-12	1.16718e-17	0.360372	2.34472e-23	2.95148e-05	6.46991e-18	1.76358e-14	1.77522e-12	1.16667e-14	9.57984e-08	6.65283e-10	4.74721e-07	9.65227e-18	3.73272e-09	9.92865e-15	1.79729e-10	0.281762	4.21913e-05
3	1	1	3	9	1	32	132	2	2	2	2	0	3	0	0	1	1	0	1	1	0	1	0	1	0	0	1	Not found	Not found	2.11656e-25	0.033244	1.86825e-12	1.16718e-17	0.360372	2.34472e-23	2.95148e-05	6.46991e-18	1.76358e-14	1.77522e-12	1.16667e-14	9.57984e-08	6.65283e-10	4.74721e-07	9.65227e-18	3.73272e-09	9.92865e-15	1.79729e-10	0.281762	4.21913e-05
3	1	1	3	9	1	66	147	4	4	5	0	3	4	0	0	1	1	0	0	1	0	0	0	0	0	0	0	Not found	Not found	2.11656e-25	0.033244	1.86825e-12	1.16718e-17	0.360372	2.34472e-23	2.95148e-05	6.46991e-18	1.76358e-14	1.77522e-12	1.16667e-14	9.57984e-08	6.65283e-10	4.74721e-07	9.65227e-18	3.73272e-09	9.92865e-15	1.79729e-10	0.281762	4.21913e-05
3	0	1	3	9	1	24	123	2	2	2	2	0	4	0	0	1	1	1	0	0	0	0	0	0	0	0	0	Not found	Not found	2.11656e-25	0.033244	1.86825e-12	1.16718e-17	0.360372	2.34472e-23	2.95148e-05	6.46991e-18	1.76358e-14	1.77522e-12	1.16667e-14	9.57984e-08	6.65283e-10	4.74721e-07	9.65227e-18	3.73272e-09	9.92865e-15	1.79729e-10	0.281762	4.21913e-05
3	0	1	3	9	1	30	120	2	0	4	0	4	4	0	0	1	1	1	1	0	1	1	0	1	1	1	0	Not found	Not found	2.11656e-25	0.033244	1.86825e-12	1.16718e-17	0.360372	2.34472e-23	2.95148e-05	6.46991e-18	1.76358e-14	1.77522e-12	1.16667e-14	9.57984e-08	6.65283e-10	4.74721e-07	9.65227e-18	3.73272e-09	9.92865e-15	1.79729e-10	0.281762	4.21913e-05
3	1	1	3	9	1	39	130	3	2	4	0	4	4	0	0	1	1	0	1	1	1	0	0	1	0	0	0	Not found	Not found	2.11656e-25	0.033244	1.86825e-12	1.16718e-17	0.360372	2.34472e-23	2.95148e-05	6.46991e-18	1.76358e-14	1.77522e-12	1.16667e-14	9.57984e-08	6.65283e-10	4.74721e-07	9.65227e-18	3.73272e-09	9.92865e-15	1.79729e-10	0.281762	4.21913e-05
3	1	1	3	9	1	28	137	2	2	2	0	4	4	0	0	1	1	0	1	0	1	0	1	1	0	0	1	Not found	Not found	2.11656e-25	0.033244	1.86825e-12	1.16718e-17	0.360372	2.34472e-23	2.95148e-05	6.46991e-18	1.76358e-14	1.77522e-12	1.16667e-14	9.57984e-08	6.65283e-10	4.74721e-07	9.65227e-18	3.73272e-09	9.92865e-15	1.79729e-10	0.281762	4.21913e-05
3	1	1	3	9	1	25	133	2	2	2	0	4	4	0	0	1	1	0	1	0	1	1	0	0	0	0	2	Not found	Not found	2.11656e-25	0.033244	1.86825e-12	1.16718e-17	0.360372	2.34472e-23	2.95148e-05	6.46991e-18	1.76358e-14	1.77522e-12	1.16667e-14	9.57984e-08	6.65283e-10	4.74721e-07	9.65227e-18	3.73272e-09	9.92865e-15	1.79729e-10	0.281762	4.21913e-05
3	0	1	3	9	1	50	141	4	3	4	0	4	4	0	0	1	1	1	0	0	1	0	0	1	0	0	0	Not found	Not found	2.11656e-25	0.033244	1.86825e-12	1.16718e-17	0.360372	2.34472e-23	2.95148e-05	6.46991e-18	1.76358e-14	1.77522e-12	1.16667e-14	9.57984e-08	6.65283e-10	4.74721e-07	9.65227e-18	3.73272e-09	9.92865e-15	1.79729e-10	0.281762	4.21913e-05
3	0	1	3	9	1	30	129	2	2	2	0	4	4	0	0	1	1	1	0	1	1	0	0	1	0	0	0	Not found	Not found	2.11656e-25	0.033244	1.86825e-12	1.16718e-17	0.360372	2.34472e-23	2.95148e-05	6.46991e-18	1.76358e-14	1.77522e-12	1.16667e-14	9.57984e-08	6.65283e-10	4.74721e-07	9.65227e-18	3.73272e-09	9.92865e-15	1.79729e-10	0.281762	4.21913e-05
3	0	1	3	8	1	19	114	1	0	2	3	0	0	3	0	1	0	0	0	1	1	0	0	0	0	0	0	Not found	Not found	2.11656e-25	0.033244	1.86825e-12	1.16718e-17	0.360372	2.34472e-23	2.95148e-05	6.46991e-18	1.76358e-14	1.77522e-12	1.16667e-14	9.57984e-08	6.65283e-10	4.74721e-07	9.65227e-18	3.73272e-09	9.92865e-15	1.79729e-10	0.281762	4.21913e-05
3	0	1	4	10	1	29	132	2	2	2	0	3	3	0	1	1	1	1	0	1	1	0	1	0	0	0	1	Not found	Not found	2.11656e-25	0.033244	1.86825e-12	1.16718e-17	0.360372	2.34472e-23	2.95148e-05	6.46991e-18	1.76358e-14	1.77522e-12	1.16667e-14	9.57984e-08	6.65283e-10	4.74721e-07	9.65227e-18	3.73272e-09	9.92865e-15	1.79729e-10	0.281762	4.21913e-05
3	0	1	4	9	1	38	131	3	2	4	0	4	4	0	0	1	1	1	1	1	0	1	0	0	0	0	0	Not found	Not found	2.11656e-25	0.033244	1.86825e-12	1.16718e-17	0.360372	2.34472e-23	2.95148e-05	6.46991e-18	1.76358e-14	1.77522e-12	1.16667e-14	9.57984e-08	6.65283e-10	4.74721e-07	9.65227e-18	3.73272e-09	9.92865e-15	1.79729e-10	0.281762	4.21913e-05
3	1	1	4	10	1	45	138	4	2	4	0	3	2	0	1	0	1	1	0	1	1	1	0	1	0	0	0	Not found	Not found	2.11656e-25	0.033244	1.86825e-12	1.16718e-17	0.360372	2.34472e-23	2.95148e-05	6.46991e-18	1.76358e-14	1.77522e-12	1.16667e-14	9.57984e-08	6.65283e-10	4.74721e-07	9.65227e-18	3.73272e-09	9.92865e-15	1.79729e-10	0.281762	4.21913e-05
3	1	1	4	10	1	45	135	4	2	5	0	4	2	0	1	1	1	1	1	1	1	0	1	1	0	0	1	Not found	Not found	2.11656e-25	0.033244	1.86825e-12	1.16718e-17	0.360372	2.34472e-23	2.95148e-05	6.46991e-18	1.76358e-14	1.77522e-12	1.16667e-14	9.57984e-08	6.65283e-10	4.74721e-07	9.65227e-18	3.73272e-09	9.92865e-15	1.79729e-10	0.281762	4.21913e-05
3	0	1	5	11	1	35	147	2	2	2	0	4	4	0	0	1	1	0	1	1	0	1	1	0	0	0	0	Not found	Not found	2.11656e-25	0.033244	1.86825e-12	1.16718e-17	0.360372	2.34472e-23	2.95148e-05	6.46991e-18	1.76358e-14	1.77522e-12	1.16667e-14	9.57984e-08	6.65283e-10	4.74721e-07	9.65227e-18	3.73272e-09	9.92865e-15	1.79729e-10	0.281762	4.21913e-05
3	1	1	5	11	1	30	141	2	2	2	4	0	0	4	1	1	1	1	0	1	1	1	1	0	0	0	0	Hookworm egg	Hookworm L3	2.11656e-25	0.033244	1.86825e-12	1.16718e-17	0.360372	2.34472e-23	2.95148e-05	6.46991e-18	1.76358e-14	1.77522e-12	1.16667e-14	9.57984e-08	6.65283e-10	4.74721e-07	9.65227e-18	3.73272e-09	9.92865e-15	1.79729e-10	0.281762	4.21913e-05
3	0	1	5	10	1	25	133	2	2	2	0	4	4	0	0	1	1	1	0	1	0	1	0	0	0	0	1	Not found	Not found	2.11656e-25	0.033244	1.86825e-12	1.16718e-17	0.360372	2.34472e-23	2.95148e-05	6.46991e-18	1.76358e-14	1.77522e-12	1.16667e-14	9.57984e-08	6.65283e-10	4.74721e-07	9.65227e-18	3.73272e-09	9.92865e-15	1.79729e-10	0.281762	4.21913e-05
3	1	1	5	11	1	24	129	1	1	2	3	0	0	4	1	1	1	1	1	1	0	1	0	1	0	0	1	Not found	Not found	2.11656e-25	0.033244	1.86825e-12	1.16718e-17	0.360372	2.34472e-23	2.95148e-05	6.46991e-18	1.76358e-14	1.77522e-12	1.16667e-14	9.57984e-08	6.65283e-10	4.74721e-07	9.65227e-18	3.73272e-09	9.92865e-15	1.79729e-10	0.281762	4.21913e-05
3	1	1	5	11	1	21	127	0	0	1	3	0	0	4	1	1	1	1	1	1	1	1	0	1	0	0	1	Not found	Not found	2.11656e-25	0.033244	1.86825e-12	1.16718e-17	0.360372	2.34472e-23	2.95148e-05	6.46991e-18	1.76358e-14	1.77522e-12	1.16667e-14	9.57984e-08	6.65283e-10	4.74721e-07	9.65227e-18	3.73272e-09	9.92865e-15	1.79729e-10	0.281762	4.21913e-05
3	1	1	5	11	1	29	139	2	2	2	0	3	4	0	0	1	1	1	0	1	1	1	0	0	0	0	0	Not found	Not found	2.11656e-25	0.033244	1.86825e-12	1.16718e-17	0.360372	2.34472e-23	2.95148e-05	6.46991e-18	1.76358e-14	1.77522e-12	1.16667e-14	9.57984e-08	6.65283e-10	4.74721e-07	9.65227e-18	3.73272e-09	9.92865e-15	1.79729e-10	0.281762	4.21913e-05
3	1	1	5	11	1	36	136	2	2	2	0	4	4	0	1	1	1	1	1	1	0	0	1	0	0	0	1	Not found	Not found	2.11656e-25	0.033244	1.86825e-12	1.16718e-17	0.360372	2.34472e-23	2.95148e-05	6.46991e-18	1.76358e-14	1.77522e-12	1.16667e-14	9.57984e-08	6.65283e-10	4.74721e-07	9.65227e-18	3.73272e-09	9.92865e-15	1.79729e-10	0.281762	4.21913e-05
3	0	1	5	10	1	36	148	2	2	2	0	3	4	0	1	1	1	1	0	1	1	0	1	0	0	0	0	Not found	Not found	2.11656e-25	0.033244	1.86825e-12	1.16718e-17	0.360372	2.34472e-23	2.95148e-05	6.46991e-18	1.76358e-14	1.77522e-12	1.16667e-14	9.57984e-08	6.65283e-10	4.74721e-07	9.65227e-18	3.73272e-09	9.92865e-15	1.79729e-10	0.281762	4.21913e-05
3	0	1	5	11	1	39	136	2	2	3	0	4	4	0	1	1	1	1	1	1	1	1	1	0	0	0	0	Not found	Not found	2.11656e-25	0.033244	1.86825e-12	1.16718e-17	0.360372	2.34472e-23	2.95148e-05	6.46991e-18	1.76358e-14	1.77522e-12	1.16667e-14	9.57984e-08	6.65283e-10	4.74721e-07	9.65227e-18	3.73272e-09	9.92865e-15	1.79729e-10	0.281762	4.21913e-05
3	0	1	5	11	1	37	150	2	2	2	0	3	3	0	1	1	1	1	0	1	1	0	1	0	0	0	0	Not found	Not found	2.11656e-25	0.033244	1.86825e-12	1.16718e-17	0.360372	2.34472e-23	2.95148e-05	6.46991e-18	1.76358e-14	1.77522e-12	1.16667e-14	9.57984e-08	6.65283e-10	4.74721e-07	9.65227e-18	3.73272e-09	9.92865e-15	1.79729e-10	0.281762	4.21913e-05
3	0	1	5	11	1	33	141	2	2	2	0	4	4	0	1	1	1	1	0	1	1	0	1	0	0	0	1	Not found	Not found	2.11656e-25	0.033244	1.86825e-12	1.16718e-17	0.360372	2.34472e-23	2.95148e-05	6.46991e-18	1.76358e-14	1.77522e-12	1.16667e-14	9.57984e-08	6.65283e-10	4.74721e-07	9.65227e-18	3.73272e-09	9.92865e-15	1.79729e-10	0.281762	4.21913e-05
3	0	1	5	11	1	48	152	2	2	2	0	3	3	0	0	1	1	1	1	1	0	1	0	0	0	0	0	Not found	Not found	2.11656e-25	0.033244	1.86825e-12	1.16718e-17	0.360372	2.34472e-23	2.95148e-05	6.46991e-18	1.76358e-14	1.77522e-12	1.16667e-14	9.57984e-08	6.65283e-10	4.74721e-07	9.65227e-18	3.73272e-09	9.92865e-15	1.79729e-10	0.281762	4.21913e-05
3	0	1	6	11	1	33	141	2	2	2	2	0	3	0	0	1	1	1	0	1	1	0	1	1	0	0	0	Not found	Not found	2.11656e-25	0.033244	1.86825e-12	1.16718e-17	0.360372	2.34472e-23	2.95148e-05	6.46991e-18	1.76358e-14	1.77522e-12	1.16667e-14	9.57984e-08	6.65283e-10	4.74721e-07	9.65227e-18	3.73272e-09	9.92865e-15	1.79729e-10	0.281762	4.21913e-05
3	0	1	6	12	1	40	155	2	2	2	2	0	4	0	0	1	1	1	0	1	1	0	1	0	0	0	0	Not found	Not found	2.11656e-25	0.033244	1.86825e-12	1.16718e-17	0.360372	2.34472e-23	2.95148e-05	6.46991e-18	1.76358e-14	1.77522e-12	1.16667e-14	9.57984e-08	6.65283e-10	4.74721e-07	9.65227e-18	3.73272e-09	9.92865e-15	1.79729e-10	0.281762	4.21913e-05
3	1	1	6	12	1	50	155	2	2	2	0	3	3	0	0	0	1	1	0	1	1	0	0	0	0	0	1	Not found	Not found	2.11656e-25	0.033244	1.86825e-12	1.16718e-17	0.360372	2.34472e-23	2.95148e-05	6.46991e-18	1.76358e-14	1.77522e-12	1.16667e-14	9.57984e-08	6.65283e-10	4.74721e-07	9.65227e-18	3.73272e-09	9.92865e-15	1.79729e-10	0.281762	4.21913e-05
3	1	1	6	12	1	25	130	0	0	2	2	0	4	0	1	1	1	1	0	1	1	0	1	0	0	0	1	Not found	Not found	2.11656e-25	0.033244	1.86825e-12	1.16718e-17	0.360372	2.34472e-23	2.95148e-05	6.46991e-18	1.76358e-14	1.77522e-12	1.16667e-14	9.57984e-08	6.65283e-10	4.74721e-07	9.65227e-18	3.73272e-09	9.92865e-15	1.79729e-10	0.281762	4.21913e-05
3	1	1	6	12	1	39	140	2	2	2	2	0	3	0	1	1	1	1	0	1	1	0	1	1	0	0	0	Not found	Not found	2.11656e-25	0.033244	1.86825e-12	1.16718e-17	0.360372	2.34472e-23	2.95148e-05	6.46991e-18	1.76358e-14	1.77522e-12	1.16667e-14	9.57984e-08	6.65283e-10	4.74721e-07	9.65227e-18	3.73272e-09	9.92865e-15	1.79729e-10	0.281762	4.21913e-05
3	1	1	6	12	1	30	137	2	1	2	2	0	4	0	0	1	1	1	0	1	1	1	0	0	0	0	0	Not found	Not found	2.11656e-25	0.033244	1.86825e-12	1.16718e-17	0.360372	2.34472e-23	2.95148e-05	6.46991e-18	1.76358e-14	1.77522e-12	1.16667e-14	9.57984e-08	6.65283e-10	4.74721e-07	9.65227e-18	3.73272e-09	9.92865e-15	1.79729e-10	0.281762	4.21913e-05
3	0	1	6	12	1	49	159	2	2	2	0	4	3	0	1	1	1	0	1	1	1	1	0	1	0	0	2	Not found	Not found	2.11656e-25	0.033244	1.86825e-12	1.16718e-17	0.360372	2.34472e-23	2.95148e-05	6.46991e-18	1.76358e-14	1.77522e-12	1.16667e-14	9.57984e-08	6.65283e-10	4.74721e-07	9.65227e-18	3.73272e-09	9.92865e-15	1.79729e-10	0.281762	4.21913e-05
3	0	1	6	11	1	34	146	2	2	2	0	4	4	0	1	1	1	1	0	1	0	1	1	1	0	0	0	Not found	Not found	2.11656e-25	0.033244	1.86825e-12	1.16718e-17	0.360372	2.34472e-23	2.95148e-05	6.46991e-18	1.76358e-14	1.77522e-12	1.16667e-14	9.57984e-08	6.65283e-10	4.74721e-07	9.65227e-18	3.73272e-09	9.92865e-15	1.79729e-10	0.281762	4.21913e-05
3	0	1	6	12	1	43	148	2	2	2	0	4	3	0	1	1	1	1	0	1	1	1	0	1	0	0	0	Hookworm egg+Trichuris trichiura egg	Hookworm L3	2.11656e-25	0.033244	1.86825e-12	1.16718e-17	0.360372	2.34472e-23	2.95148e-05	6.46991e-18	1.76358e-14	1.77522e-12	1.16667e-14	9.57984e-08	6.65283e-10	4.74721e-07	9.65227e-18	3.73272e-09	9.92865e-15	1.79729e-10	0.281762	4.21913e-05
3	1	1	6	12	1	50	143	2	2	4	0	4	4	0	0	1	1	1	0	1	1	0	1	0	0	0	0	Not found	Not found	2.11656e-25	0.033244	1.86825e-12	1.16718e-17	0.360372	2.34472e-23	2.95148e-05	6.46991e-18	1.76358e-14	1.77522e-12	1.16667e-14	9.57984e-08	6.65283e-10	4.74721e-07	9.65227e-18	3.73272e-09	9.92865e-15	1.79729e-10	0.281762	4.21913e-05
5	1	1	1	7	0	23	123	2	2	2	0	4	4	0	0	1	1	1	1	0	1	0	0	0	0	0	0	Not found	Not found	0	1.69631e-20	0.161279	6.11993e-27	3.32778e-05	1.03011e-27	0.000115674	1.0915e-12	9.34976e-19	6.29273e-11	5.44045e-20	3.52232e-11	0.0353533	2.68745e-19	7.81484e-22	6.91591e-11	3.58689e-14	1.30776e-32	0.148799	6.90507e-16
5	0	1	1	7	0	22	112	2	1	2	0	4	4	0	1	1	1	1	0	1	1	1	1	1	0	0	1	Not found	Not found	0	1.69631e-20	0.161279	6.11993e-27	3.32778e-05	1.03011e-27	0.000115674	1.0915e-12	9.34976e-19	6.29273e-11	5.44045e-20	3.52232e-11	0.0353533	2.68745e-19	7.81484e-22	6.91591e-11	3.58689e-14	1.30776e-32	0.148799	6.90507e-16
5	1	1	1	7	0	18	100	1	0	3	8	0	0	4	0	0	1	1	0	1	1	0	0	1	0	0	1	Not found	Not found	0	1.69631e-20	0.161279	6.11993e-27	3.32778e-05	1.03011e-27	0.000115674	1.0915e-12	9.34976e-19	6.29273e-11	5.44045e-20	3.52232e-11	0.0353533	2.68745e-19	7.81484e-22	6.91591e-11	3.58689e-14	1.30776e-32	0.148799	6.90507e-16
5	1	1	1	7	0	18	110	1	0	2	0	3	3	0	1	1	1	1	1	1	0	0	1	1	0	0	0	Not found	Not found	0	1.69631e-20	0.161279	6.11993e-27	3.32778e-05	1.03011e-27	0.000115674	1.0915e-12	9.34976e-19	6.29273e-11	5.44045e-20	3.52232e-11	0.0353533	2.68745e-19	7.81484e-22	6.91591e-11	3.58689e-14	1.30776e-32	0.148799	6.90507e-16
5	0	1	1	7	1	17	107	1	0	2	3	0	0	3	1	0	1	1	0	1	1	0	1	1	0	0	1	Not found	Not found	0	1.69631e-20	0.161279	6.11993e-27	3.32778e-05	1.03011e-27	0.000115674	1.0915e-12	9.34976e-19	6.29273e-11	5.44045e-20	3.52232e-11	0.0353533	2.68745e-19	7.81484e-22	6.91591e-11	3.58689e-14	1.30776e-32	0.148799	6.90507e-16
5	1	1	1	7	0	21	110	2	0	2	0	4	4	0	0	0	1	1	0	1	1	1	0	1	0	0	0	Not found	Not found	0	1.69631e-20	0.161279	6.11993e-27	3.32778e-05	1.03011e-27	0.000115674	1.0915e-12	9.34976e-19	6.29273e-11	5.44045e-20	3.52232e-11	0.0353533	2.68745e-19	7.81484e-22	6.91591e-11	3.58689e-14	1.30776e-32	0.148799	6.90507e-16
5	1	1	2	7	0	42	127	4	2	5	9	0	0	3	1	1	1	1	0	1	0	0	1	0	0	0	0	Not found	Not found	0	1.69631e-20	0.161279	6.11993e-27	3.32778e-05	1.03011e-27	0.000115674	1.0915e-12	9.34976e-19	6.29273e-11	5.44045e-20	3.52232e-11	0.0353533	2.68745e-19	7.81484e-22	6.91591e-11	3.58689e-14	1.30776e-32	0.148799	6.90507e-16
5	1	1	2	8	0	21	120	2	2	2	0	3	4	0	1	1	1	0	0	1	1	0	1	0	0	0	0	Not found	Not found	0	1.69631e-20	0.161279	6.11993e-27	3.32778e-05	1.03011e-27	0.000115674	1.0915e-12	9.34976e-19	6.29273e-11	5.44045e-20	3.52232e-11	0.0353533	2.68745e-19	7.81484e-22	6.91591e-11	3.58689e-14	1.30776e-32	0.148799	6.90507e-16
5	1	1	2	8	0	15	118	0	1	0	0	4	4	0	1	1	1	0	1	1	0	1	1	1	0	0	0	Not found	Not found	0	1.69631e-20	0.161279	6.11993e-27	3.32778e-05	1.03011e-27	0.000115674	1.0915e-12	9.34976e-19	6.29273e-11	5.44045e-20	3.52232e-11	0.0353533	2.68745e-19	7.81484e-22	6.91591e-11	3.58689e-14	1.30776e-32	0.148799	6.90507e-16
5	0	1	2	7	0	20	119	2	2	2	4	0	0	4	1	0	0	1	1	1	1	1	0	1	0	0	0	Not found	Not found	0	1.69631e-20	0.161279	6.11993e-27	3.32778e-05	1.03011e-27	0.000115674	1.0915e-12	9.34976e-19	6.29273e-11	5.44045e-20	3.52232e-11	0.0353533	2.68745e-19	7.81484e-22	6.91591e-11	3.58689e-14	1.30776e-32	0.148799	6.90507e-16
5	0	1	2	8	0	27	121	2	2	2	0	3	3	0	0	1	1	1	1	1	1	1	1	1	0	0	1	Not found	Not found	0	1.69631e-20	0.161279	6.11993e-27	3.32778e-05	1.03011e-27	0.000115674	1.0915e-12	9.34976e-19	6.29273e-11	5.44045e-20	3.52232e-11	0.0353533	2.68745e-19	7.81484e-22	6.91591e-11	3.58689e-14	1.30776e-32	0.148799	6.90507e-16
5	0	1	2	7	0	21	126	2	2	1	0	4	4	0	0	1	1	1	1	1	1	1	1	1	0	0	1	Not found	Not found	0	1.69631e-20	0.161279	6.11993e-27	3.32778e-05	1.03011e-27	0.000115674	1.0915e-12	9.34976e-19	6.29273e-11	5.44045e-20	3.52232e-11	0.0353533	2.68745e-19	7.81484e-22	6.91591e-11	3.58689e-14	1.30776e-32	0.148799	6.90507e-16
5	1	1	3	8	0	26	129	2	2	2	0	4	4	0	1	1	1	1	0	1	1	0	1	0	0	0	0	Not found	Not found	0	1.69631e-20	0.161279	6.11993e-27	3.32778e-05	1.03011e-27	0.000115674	1.0915e-12	9.34976e-19	6.29273e-11	5.44045e-20	3.52232e-11	0.0353533	2.68745e-19	7.81484e-22	6.91591e-11	3.58689e-14	1.30776e-32	0.148799	6.90507e-16
5	1	1	3	8	0	20	119	2	2	2	2	0	3	0	1	1	1	0	1	1	1	0	1	1	0	0	0	Not found	Not found	0	1.69631e-20	0.161279	6.11993e-27	3.32778e-05	1.03011e-27	0.000115674	1.0915e-12	9.34976e-19	6.29273e-11	5.44045e-20	3.52232e-11	0.0353533	2.68745e-19	7.81484e-22	6.91591e-11	3.58689e-14	1.30776e-32	0.148799	6.90507e-16
5	1	1	4	10	0	35	127	2	1	4	0	3	3	0	1	1	1	1	0	1	1	0	1	1	0	0	1	Not found	Not found	0	1.69631e-20	0.161279	6.11993e-27	3.32778e-05	1.03011e-27	0.000115674	1.0915e-12	9.34976e-19	6.29273e-11	5.44045e-20	3.52232e-11	0.0353533	2.68745e-19	7.81484e-22	6.91591e-11	3.58689e-14	1.30776e-32	0.148799	6.90507e-16
5	1	1	4	10	0	25	128	2	2	2	0	3	3	0	1	0	1	1	1	1	1	0	1	0	0	0	2	Not found	Not found	0	1.69631e-20	0.161279	6.11993e-27	3.32778e-05	1.03011e-27	0.000115674	1.0915e-12	9.34976e-19	6.29273e-11	5.44045e-20	3.52232e-11	0.0353533	2.68745e-19	7.81484e-22	6.91591e-11	3.58689e-14	1.30776e-32	0.148799	6.90507e-16
5	0	1	4	10	0	50	146	4	2	3	0	3	4	0	1	1	1	0	1	1	1	1	1	1	0	0	0	Not found	Not found	0	1.69631e-20	0.161279	6.11993e-27	3.32778e-05	1.03011e-27	0.000115674	1.0915e-12	9.34976e-19	6.29273e-11	5.44045e-20	3.52232e-11	0.0353533	2.68745e-19	7.81484e-22	6.91591e-11	3.58689e-14	1.30776e-32	0.148799	6.90507e-16
5	0	1	4	9	0	25	133	2	2	2	0	3	3	0	1	1	1	0	1	1	0	0	1	1	0	0	0	Hookworm egg	Not found	0	1.69631e-20	0.161279	6.11993e-27	3.32778e-05	1.03011e-27	0.000115674	1.0915e-12	9.34976e-19	6.29273e-11	5.44045e-20	3.52232e-11	0.0353533	2.68745e-19	7.81484e-22	6.91591e-11	3.58689e-14	1.30776e-32	0.148799	6.90507e-16
5	1	1	4	10	0	39	131	2	2	4	0	3	3	0	1	0	1	1	0	1	1	0	1	1	0	0	1	Not found	Not found	0	1.69631e-20	0.161279	6.11993e-27	3.32778e-05	1.03011e-27	0.000115674	1.0915e-12	9.34976e-19	6.29273e-11	5.44045e-20	3.52232e-11	0.0353533	2.68745e-19	7.81484e-22	6.91591e-11	3.58689e-14	1.30776e-32	0.148799	6.90507e-16
5	0	1	4	10	0	35	137	2	2	2	0	3	4	0	1	1	1	0	1	1	0	0	0	1	0	0	1	Not found	Not found	0	1.69631e-20	0.161279	6.11993e-27	3.32778e-05	1.03011e-27	0.000115674	1.0915e-12	9.34976e-19	6.29273e-11	5.44045e-20	3.52232e-11	0.0353533	2.68745e-19	7.81484e-22	6.91591e-11	3.58689e-14	1.30776e-32	0.148799	6.90507e-16
5	1	1	5	11	0	35	151	2	2	2	2	0	3	0	1	1	1	1	0	1	1	0	1	0	0	0	0	Not found	Not found	0	1.69631e-20	0.161279	6.11993e-27	3.32778e-05	1.03011e-27	0.000115674	1.0915e-12	9.34976e-19	6.29273e-11	5.44045e-20	3.52232e-11	0.0353533	2.68745e-19	7.81484e-22	6.91591e-11	3.58689e-14	1.30776e-32	0.148799	6.90507e-16
5	1	1	5	10	0	36	141	2	2	2	0	4	4	0	0	0	1	0	1	1	1	1	1	1	0	0	1	Not found	Not found	0	1.69631e-20	0.161279	6.11993e-27	3.32778e-05	1.03011e-27	0.000115674	1.0915e-12	9.34976e-19	6.29273e-11	5.44045e-20	3.52232e-11	0.0353533	2.68745e-19	7.81484e-22	6.91591e-11	3.58689e-14	1.30776e-32	0.148799	6.90507e-16
5	0	1	5	11	0	32	141	2	2	2	0	3	4	0	1	1	1	1	1	1	0	1	1	0	0	1	1	Not found	Not found	0	1.69631e-20	0.161279	6.11993e-27	3.32778e-05	1.03011e-27	0.000115674	1.0915e-12	9.34976e-19	6.29273e-11	5.44045e-20	3.52232e-11	0.0353533	2.68745e-19	7.81484e-22	6.91591e-11	3.58689e-14	1.30776e-32	0.148799	6.90507e-16
5	0	1	5	11	0	43	143	2	2	2	0	3	4	0	1	1	1	1	0	1	1	1	1	0	0	0	1	Not found	Not found	0	1.69631e-20	0.161279	6.11993e-27	3.32778e-05	1.03011e-27	0.000115674	1.0915e-12	9.34976e-19	6.29273e-11	5.44045e-20	3.52232e-11	0.0353533	2.68745e-19	7.81484e-22	6.91591e-11	3.58689e-14	1.30776e-32	0.148799	6.90507e-16
5	0	1	5	10	0	27	133	2	2	2	1	4	0	0	1	1	1	0	1	1	1	0	1	1	0	0	1	Not found	Not found	0	1.69631e-20	0.161279	6.11993e-27	3.32778e-05	1.03011e-27	0.000115674	1.0915e-12	9.34976e-19	6.29273e-11	5.44045e-20	3.52232e-11	0.0353533	2.68745e-19	7.81484e-22	6.91591e-11	3.58689e-14	1.30776e-32	0.148799	6.90507e-16
5	0	1	6	12	0	40	152	2	2	2	3	0	0	4	1	1	0	1	1	1	0	1	1	0	0	0	0	Hookworm egg	Not found	0	1.69631e-20	0.161279	6.11993e-27	3.32778e-05	1.03011e-27	0.000115674	1.0915e-12	9.34976e-19	6.29273e-11	5.44045e-20	3.52232e-11	0.0353533	2.68745e-19	7.81484e-22	6.91591e-11	3.58689e-14	1.30776e-32	0.148799	6.90507e-16
5	1	1	6	12	0	25	132	0	0	2	0	3	3	0	0	1	1	0	0	1	0	1	0	0	0	0	1	Not found	Not found	0	1.69631e-20	0.161279	6.11993e-27	3.32778e-05	1.03011e-27	0.000115674	1.0915e-12	9.34976e-19	6.29273e-11	5.44045e-20	3.52232e-11	0.0353533	2.68745e-19	7.81484e-22	6.91591e-11	3.58689e-14	1.30776e-32	0.148799	6.90507e-16
5	1	1	6	11	0	26	134	1	2	2	9	0	0	4	1	1	1	1	0	1	1	0	1	1	0	0	0	Not found	Not found	0	1.69631e-20	0.161279	6.11993e-27	3.32778e-05	1.03011e-27	0.000115674	1.0915e-12	9.34976e-19	6.29273e-11	5.44045e-20	3.52232e-11	0.0353533	2.68745e-19	7.81484e-22	6.91591e-11	3.58689e-14	1.30776e-32	0.148799	6.90507e-16
5	1	1	6	12	0	52	152	2	2	3	0	4	3	0	1	1	1	1	1	1	0	1	0	0	0	0	1	Not found	Not found	0	1.69631e-20	0.161279	6.11993e-27	3.32778e-05	1.03011e-27	0.000115674	1.0915e-12	9.34976e-19	6.29273e-11	5.44045e-20	3.52232e-11	0.0353533	2.68745e-19	7.81484e-22	6.91591e-11	3.58689e-14	1.30776e-32	0.148799	6.90507e-16
5	1	1	6	12	0	60	153	4	2	4	0	3	3	0	1	1	1	1	1	1	0	1	0	1	0	0	1	Not found	Not found	0	1.69631e-20	0.161279	6.11993e-27	3.32778e-05	1.03011e-27	0.000115674	1.0915e-12	9.34976e-19	6.29273e-11	5.44045e-20	3.52232e-11	0.0353533	2.68745e-19	7.81484e-22	6.91591e-11	3.58689e-14	1.30776e-32	0.148799	6.90507e-16
6	1	1	1	7	0	19	116	2	2	2	0	3	3	0	1	1	1	1	0	1	1	1	1	1	0	0	0	Not found	Not found	2.86646e-28	1.49278e-21	3.20369e-15	4.8521e-21	7.03974e-10	1.78299e-34	0.000161003	2.62047e-19	2.88347e-22	8.42121e-16	2.36723e-06	1.84255e-16	4.45231e-07	2.58485e-13	4.66922e-23	1.3349e-05	7.44221e-19	1.46953e-26	0.999823	1.66558e-23
6	1	1	1	6	0	19	110	2	2	2	0	3	3	0	1	1	1	1	1	0	1	0	1	0	0	0	0	Not found	Not found	2.86646e-28	1.49278e-21	3.20369e-15	4.8521e-21	7.03974e-10	1.78299e-34	0.000161003	2.62047e-19	2.88347e-22	8.42121e-16	2.36723e-06	1.84255e-16	4.45231e-07	2.58485e-13	4.66922e-23	1.3349e-05	7.44221e-19	1.46953e-26	0.999823	1.66558e-23
6	1	1	1	7	0	18	120	1	2	0	0	3	3	0	1	1	1	1	0	1	1	0	1	0	0	0	0	Not found	Not found	2.86646e-28	1.49278e-21	3.20369e-15	4.8521e-21	7.03974e-10	1.78299e-34	0.000161003	2.62047e-19	2.88347e-22	8.42121e-16	2.36723e-06	1.84255e-16	4.45231e-07	2.58485e-13	4.66922e-23	1.3349e-05	7.44221e-19	1.46953e-26	0.999823	1.66558e-23
6	1	1	1	7	0	18	120	1	2	0	0	3	3	0	1	1	1	1	0	1	1	0	1	0	0	0	0	Not found	Not found	2.86646e-28	1.49278e-21	3.20369e-15	4.8521e-21	7.03974e-10	1.78299e-34	0.000161003	2.62047e-19	2.88347e-22	8.42121e-16	2.36723e-06	1.84255e-16	4.45231e-07	2.58485e-13	4.66922e-23	1.3349e-05	7.44221e-19	1.46953e-26	0.999823	1.66558e-23
6	0	1	1	7	0	18	115	2	2	2	0	3	3	0	1	1	1	1	0	1	1	0	1	1	0	0	0	Not found	Not found	2.86646e-28	1.49278e-21	3.20369e-15	4.8521e-21	7.03974e-10	1.78299e-34	0.000161003	2.62047e-19	2.88347e-22	8.42121e-16	2.36723e-06	1.84255e-16	4.45231e-07	2.58485e-13	4.66922e-23	1.3349e-05	7.44221e-19	1.46953e-26	0.999823	1.66558e-23
6	0	1	1	6	0	25	117	2	2	2	0	4	4	0	0	1	1	1	0	1	1	0	1	0	0	0	1	Not found	Not found	2.86646e-28	1.49278e-21	3.20369e-15	4.8521e-21	7.03974e-10	1.78299e-34	0.000161003	2.62047e-19	2.88347e-22	8.42121e-16	2.36723e-06	1.84255e-16	4.45231e-07	2.58485e-13	4.66922e-23	1.3349e-05	7.44221e-19	1.46953e-26	0.999823	1.66558e-23
6	0	1	1	7	0	20	120	2	2	2	0	3	4	0	0	1	1	1	0	1	1	0	0	0	0	0	1	Not found	Not found	2.86646e-28	1.49278e-21	3.20369e-15	4.8521e-21	7.03974e-10	1.78299e-34	0.000161003	2.62047e-19	2.88347e-22	8.42121e-16	2.36723e-06	1.84255e-16	4.45231e-07	2.58485e-13	4.66922e-23	1.3349e-05	7.44221e-19	1.46953e-26	0.999823	1.66558e-23
6	0	1	1	7	0	17	120	1	2	0	0	4	4	0	1	1	1	1	0	1	1	0	1	0	0	0	0	Not found	Not found	2.86646e-28	1.49278e-21	3.20369e-15	4.8521e-21	7.03974e-10	1.78299e-34	0.000161003	2.62047e-19	2.88347e-22	8.42121e-16	2.36723e-06	1.84255e-16	4.45231e-07	2.58485e-13	4.66922e-23	1.3349e-05	7.44221e-19	1.46953e-26	0.999823	1.66558e-23
6	0	1	1	6	0	21	140	2	4	0	0	3	3	0	1	1	0	1	0	1	0	0	0	1	0	0	1	Not found	Not found	2.86646e-28	1.49278e-21	3.20369e-15	4.8521e-21	7.03974e-10	1.78299e-34	0.000161003	2.62047e-19	2.88347e-22	8.42121e-16	2.36723e-06	1.84255e-16	4.45231e-07	2.58485e-13	4.66922e-23	1.3349e-05	7.44221e-19	1.46953e-26	0.999823	1.66558e-23
6	1	1	2	8	0	18	117	0	1	1	0	3	4	0	0	1	1	1	0	1	1	0	0	1	0	0	0	Not found	Not found	2.86646e-28	1.49278e-21	3.20369e-15	4.8521e-21	7.03974e-10	1.78299e-34	0.000161003	2.62047e-19	2.88347e-22	8.42121e-16	2.36723e-06	1.84255e-16	4.45231e-07	2.58485e-13	4.66922e-23	1.3349e-05	7.44221e-19	1.46953e-26	0.999823	1.66558e-23
6	1	1	2	8	0	20	119	2	2	2	0	3	4	0	1	1	1	1	0	1	1	0	1	1	0	0	0	Not found	Not found	2.86646e-28	1.49278e-21	3.20369e-15	4.8521e-21	7.03974e-10	1.78299e-34	0.000161003	2.62047e-19	2.88347e-22	8.42121e-16	2.36723e-06	1.84255e-16	4.45231e-07	2.58485e-13	4.66922e-23	1.3349e-05	7.44221e-19	1.46953e-26	0.999823	1.66558e-23
6	0	1	2	9	1	25	126	2	2	2	0	3	3	0	0	1	1	1	1	1	1	0	0	1	0	0	2	Not found	Not found	2.86646e-28	1.49278e-21	3.20369e-15	4.8521e-21	7.03974e-10	1.78299e-34	0.000161003	2.62047e-19	2.88347e-22	8.42121e-16	2.36723e-06	1.84255e-16	4.45231e-07	2.58485e-13	4.66922e-23	1.3349e-05	7.44221e-19	1.46953e-26	0.999823	1.66558e-23
6	0	1	2	7	0	22	118	2	2	2	0	1	4	0	1	1	1	1	0	1	1	0	1	1	0	0	0	Not found	Not found	2.86646e-28	1.49278e-21	3.20369e-15	4.8521e-21	7.03974e-10	1.78299e-34	0.000161003	2.62047e-19	2.88347e-22	8.42121e-16	2.36723e-06	1.84255e-16	4.45231e-07	2.58485e-13	4.66922e-23	1.3349e-05	7.44221e-19	1.46953e-26	0.999823	1.66558e-23
6	0	1	2	8	0	22	133	2	2	0	0	4	3	0	0	1	1	1	0	1	1	0	0	0	0	0	1	Not found	Not found	2.86646e-28	1.49278e-21	3.20369e-15	4.8521e-21	7.03974e-10	1.78299e-34	0.000161003	2.62047e-19	2.88347e-22	8.42121e-16	2.36723e-06	1.84255e-16	4.45231e-07	2.58485e-13	4.66922e-23	1.3349e-05	7.44221e-19	1.46953e-26	0.999823	1.66558e-23
6	0	1	2	8	0	31	138	2	4	2	0	3	3	0	1	1	1	1	0	1	1	0	1	0	0	0	1	Not found	Not found	2.86646e-28	1.49278e-21	3.20369e-15	4.8521e-21	7.03974e-10	1.78299e-34	0.000161003	2.62047e-19	2.88347e-22	8.42121e-16	2.36723e-06	1.84255e-16	4.45231e-07	2.58485e-13	4.66922e-23	1.3349e-05	7.44221e-19	1.46953e-26	0.999823	1.66558e-23
6	1	1	3	8	0	23	126	2	2	2	0	3	4	0	1	1	1	1	0	1	1	1	1	1	0	0	2	Not found	Not found	2.86646e-28	1.49278e-21	3.20369e-15	4.8521e-21	7.03974e-10	1.78299e-34	0.000161003	2.62047e-19	2.88347e-22	8.42121e-16	2.36723e-06	1.84255e-16	4.45231e-07	2.58485e-13	4.66922e-23	1.3349e-05	7.44221e-19	1.46953e-26	0.999823	1.66558e-23
6	1	1	3	9	0	24	129	2	2	2	0	3	4	0	1	1	1	1	0	1	1	0	1	0	1	1	0	Not found	Not found	2.86646e-28	1.49278e-21	3.20369e-15	4.8521e-21	7.03974e-10	1.78299e-34	0.000161003	2.62047e-19	2.88347e-22	8.42121e-16	2.36723e-06	1.84255e-16	4.45231e-07	2.58485e-13	4.66922e-23	1.3349e-05	7.44221e-19	1.46953e-26	0.999823	1.66558e-23
6	1	1	3	9	0	20	121	0	1	2	2	0	3	0	0	1	1	1	1	1	1	0	0	1	0	0	1	Not found	Not found	2.86646e-28	1.49278e-21	3.20369e-15	4.8521e-21	7.03974e-10	1.78299e-34	0.000161003	2.62047e-19	2.88347e-22	8.42121e-16	2.36723e-06	1.84255e-16	4.45231e-07	2.58485e-13	4.66922e-23	1.3349e-05	7.44221e-19	1.46953e-26	0.999823	1.66558e-23
6	1	1	3	8	0	37	126	4	2	5	0	3	4	0	1	1	1	1	0	1	1	0	1	1	0	0	0	Not found	Not found	2.86646e-28	1.49278e-21	3.20369e-15	4.8521e-21	7.03974e-10	1.78299e-34	0.000161003	2.62047e-19	2.88347e-22	8.42121e-16	2.36723e-06	1.84255e-16	4.45231e-07	2.58485e-13	4.66922e-23	1.3349e-05	7.44221e-19	1.46953e-26	0.999823	1.66558e-23
6	1	1	3	9	0	25	136	2	2	1	0	3	4	0	0	1	1	1	0	1	1	1	1	0	0	1	0	Not found	Not found	2.86646e-28	1.49278e-21	3.20369e-15	4.8521e-21	7.03974e-10	1.78299e-34	0.000161003	2.62047e-19	2.88347e-22	8.42121e-16	2.36723e-06	1.84255e-16	4.45231e-07	2.58485e-13	4.66922e-23	1.3349e-05	7.44221e-19	1.46953e-26	0.999823	1.66558e-23
6	0	1	3	9	0	31	137	2	2	2	0	4	3	0	1	1	1	1	1	1	1	0	1	1	0	0	1	Not found	Not found	2.86646e-28	1.49278e-21	3.20369e-15	4.8521e-21	7.03974e-10	1.78299e-34	0.000161003	2.62047e-19	2.88347e-22	8.42121e-16	2.36723e-06	1.84255e-16	4.45231e-07	2.58485e-13	4.66922e-23	1.3349e-05	7.44221e-19	1.46953e-26	0.999823	1.66558e-23
6	0	1	3	9	0	30	131	2	2	2	8	0	0	3	1	0	1	1	0	1	1	0	1	1	0	0	0	Not found	Not found	2.86646e-28	1.49278e-21	3.20369e-15	4.8521e-21	7.03974e-10	1.78299e-34	0.000161003	2.62047e-19	2.88347e-22	8.42121e-16	2.36723e-06	1.84255e-16	4.45231e-07	2.58485e-13	4.66922e-23	1.3349e-05	7.44221e-19	1.46953e-26	0.999823	1.66558e-23
6	0	1	3	9	0	30	137	2	2	2	0	4	4	0	1	1	1	1	0	1	1	0	1	0	0	0	0	Not found	Not found	2.86646e-28	1.49278e-21	3.20369e-15	4.8521e-21	7.03974e-10	1.78299e-34	0.000161003	2.62047e-19	2.88347e-22	8.42121e-16	2.36723e-06	1.84255e-16	4.45231e-07	2.58485e-13	4.66922e-23	1.3349e-05	7.44221e-19	1.46953e-26	0.999823	1.66558e-23
6	0	1	3	9	0	29	136	2	2	2	0	4	4	0	0	0	1	1	0	1	1	0	1	1	0	1	0	Not found	Not found	2.86646e-28	1.49278e-21	3.20369e-15	4.8521e-21	7.03974e-10	1.78299e-34	0.000161003	2.62047e-19	2.88347e-22	8.42121e-16	2.36723e-06	1.84255e-16	4.45231e-07	2.58485e-13	4.66922e-23	1.3349e-05	7.44221e-19	1.46953e-26	0.999823	1.66558e-23
6	0	1	3	9	0	20	126	1	2	0	0	4	4	0	1	1	1	1	0	1	1	0	1	1	0	0	0	Not found	Not found	2.86646e-28	1.49278e-21	3.20369e-15	4.8521e-21	7.03974e-10	1.78299e-34	0.000161003	2.62047e-19	2.88347e-22	8.42121e-16	2.36723e-06	1.84255e-16	4.45231e-07	2.58485e-13	4.66922e-23	1.3349e-05	7.44221e-19	1.46953e-26	0.999823	1.66558e-23
6	0	1	3	9	0	19	124	0	2	0	0	3	4	0	1	1	1	1	0	1	1	0	1	1	0	0	0	Not found	Not found	2.86646e-28	1.49278e-21	3.20369e-15	4.8521e-21	7.03974e-10	1.78299e-34	0.000161003	2.62047e-19	2.88347e-22	8.42121e-16	2.36723e-06	1.84255e-16	4.45231e-07	2.58485e-13	4.66922e-23	1.3349e-05	7.44221e-19	1.46953e-26	0.999823	1.66558e-23
6	1	1	4	10	0	28	136	2	2	2	0	3	3	0	1	1	1	1	1	1	1	0	1	1	0	0	0	Not found	Not found	2.86646e-28	1.49278e-21	3.20369e-15	4.8521e-21	7.03974e-10	1.78299e-34	0.000161003	2.62047e-19	2.88347e-22	8.42121e-16	2.36723e-06	1.84255e-16	4.45231e-07	2.58485e-13	4.66922e-23	1.3349e-05	7.44221e-19	1.46953e-26	0.999823	1.66558e-23
6	1	1	4	10	0	30	143	2	2	2	0	3	4	0	1	0	1	1	0	1	1	1	0	1	0	0	0	Not found	Not found	2.86646e-28	1.49278e-21	3.20369e-15	4.8521e-21	7.03974e-10	1.78299e-34	0.000161003	2.62047e-19	2.88347e-22	8.42121e-16	2.36723e-06	1.84255e-16	4.45231e-07	2.58485e-13	4.66922e-23	1.3349e-05	7.44221e-19	1.46953e-26	0.999823	1.66558e-23
6	0	1	4	10	0	26	135	2	2	2	0	4	4	0	1	1	1	1	0	1	1	0	0	1	0	1	1	Not found	Not found	2.86646e-28	1.49278e-21	3.20369e-15	4.8521e-21	7.03974e-10	1.78299e-34	0.000161003	2.62047e-19	2.88347e-22	8.42121e-16	2.36723e-06	1.84255e-16	4.45231e-07	2.58485e-13	4.66922e-23	1.3349e-05	7.44221e-19	1.46953e-26	0.999823	1.66558e-23
6	0	1	4	10	0	30	140	2	2	2	2	0	3	0	1	1	1	1	0	1	1	0	1	0	0	0	1	Not found	Not found	2.86646e-28	1.49278e-21	3.20369e-15	4.8521e-21	7.03974e-10	1.78299e-34	0.000161003	2.62047e-19	2.88347e-22	8.42121e-16	2.36723e-06	1.84255e-16	4.45231e-07	2.58485e-13	4.66922e-23	1.3349e-05	7.44221e-19	1.46953e-26	0.999823	1.66558e-23
6	0	1	4	9	0	51	140	4	2	5	0	3	3	0	1	1	1	1	1	1	0	1	1	1	0	0	1	Not found	Not found	2.86646e-28	1.49278e-21	3.20369e-15	4.8521e-21	7.03974e-10	1.78299e-34	0.000161003	2.62047e-19	2.88347e-22	8.42121e-16	2.36723e-06	1.84255e-16	4.45231e-07	2.58485e-13	4.66922e-23	1.3349e-05	7.44221e-19	1.46953e-26	0.999823	1.66558e-23
6	0	1	4	10	0	29	142	2	2	2	0	3	4	0	1	1	1	1	0	1	0	0	0	1	0	1	0	Not found	Not found	2.86646e-28	1.49278e-21	3.20369e-15	4.8521e-21	7.03974e-10	1.78299e-34	0.000161003	2.62047e-19	2.88347e-22	8.42121e-16	2.36723e-06	1.84255e-16	4.45231e-07	2.58485e-13	4.66922e-23	1.3349e-05	7.44221e-19	1.46953e-26	0.999823	1.66558e-23
6	0	1	4	10	0	21	124	0	0	2	2	0	4	0	1	1	1	1	0	1	1	0	1	1	0	1	1	Not found	Not found	2.86646e-28	1.49278e-21	3.20369e-15	4.8521e-21	7.03974e-10	1.78299e-34	0.000161003	2.62047e-19	2.88347e-22	8.42121e-16	2.36723e-06	1.84255e-16	4.45231e-07	2.58485e-13	4.66922e-23	1.3349e-05	7.44221e-19	1.46953e-26	0.999823	1.66558e-23
6	1	1	5	11	0	26	136	1	2	2	4	0	0	3	1	1	1	1	1	1	1	1	1	1	0	0	1	Not found	Not found	2.86646e-28	1.49278e-21	3.20369e-15	4.8521e-21	7.03974e-10	1.78299e-34	0.000161003	2.62047e-19	2.88347e-22	8.42121e-16	2.36723e-06	1.84255e-16	4.45231e-07	2.58485e-13	4.66922e-23	1.3349e-05	7.44221e-19	1.46953e-26	0.999823	1.66558e-23
6	1	1	5	11	0	54	145	4	2	4	4	0	0	4	1	1	1	1	0	1	1	0	1	0	0	1	1	Not found	Not found	2.86646e-28	1.49278e-21	3.20369e-15	4.8521e-21	7.03974e-10	1.78299e-34	0.000161003	2.62047e-19	2.88347e-22	8.42121e-16	2.36723e-06	1.84255e-16	4.45231e-07	2.58485e-13	4.66922e-23	1.3349e-05	7.44221e-19	1.46953e-26	0.999823	1.66558e-23
6	1	1	5	11	0	50	155	3	3	2	0	4	4	0	0	1	1	1	0	1	0	1	0	1	0	1	1	Not found	Not found	2.86646e-28	1.49278e-21	3.20369e-15	4.8521e-21	7.03974e-10	1.78299e-34	0.000161003	2.62047e-19	2.88347e-22	8.42121e-16	2.36723e-06	1.84255e-16	4.45231e-07	2.58485e-13	4.66922e-23	1.3349e-05	7.44221e-19	1.46953e-26	0.999823	1.66558e-23
6	1	1	5	11	0	30	137	2	2	2	2	0	4	0	1	1	1	1	0	1	1	0	1	1	1	1	0	Not found	Not found	2.86646e-28	1.49278e-21	3.20369e-15	4.8521e-21	7.03974e-10	1.78299e-34	0.000161003	2.62047e-19	2.88347e-22	8.42121e-16	2.36723e-06	1.84255e-16	4.45231e-07	2.58485e-13	4.66922e-23	1.3349e-05	7.44221e-19	1.46953e-26	0.999823	1.66558e-23
6	0	1	5	11	0	25	143	1	2	0	0	3	4	0	1	1	1	1	0	1	1	0	1	1	0	0	0	Not found	Not found	2.86646e-28	1.49278e-21	3.20369e-15	4.8521e-21	7.03974e-10	1.78299e-34	0.000161003	2.62047e-19	2.88347e-22	8.42121e-16	2.36723e-06	1.84255e-16	4.45231e-07	2.58485e-13	4.66922e-23	1.3349e-05	7.44221e-19	1.46953e-26	0.999823	1.66558e-23
6	0	1	5	11	0	33	146	2	2	2	0	3	4	0	1	1	1	1	0	1	1	0	1	1	1	1	0	Not found	Not found	2.86646e-28	1.49278e-21	3.20369e-15	4.8521e-21	7.03974e-10	1.78299e-34	0.000161003	2.62047e-19	2.88347e-22	8.42121e-16	2.36723e-06	1.84255e-16	4.45231e-07	2.58485e-13	4.66922e-23	1.3349e-05	7.44221e-19	1.46953e-26	0.999823	1.66558e-23
6	0	1	5	11	0	26	135	1	1	2	2	0	4	0	1	1	1	1	0	1	1	0	1	1	0	1	2	Not found	Not found	2.86646e-28	1.49278e-21	3.20369e-15	4.8521e-21	7.03974e-10	1.78299e-34	0.000161003	2.62047e-19	2.88347e-22	8.42121e-16	2.36723e-06	1.84255e-16	4.45231e-07	2.58485e-13	4.66922e-23	1.3349e-05	7.44221e-19	1.46953e-26	0.999823	1.66558e-23
6	0	1	5	11	0	34	143	2	2	2	0	3	4	0	1	1	1	1	0	1	1	0	1	1	0	1	2	Not found	Not found	2.86646e-28	1.49278e-21	3.20369e-15	4.8521e-21	7.03974e-10	1.78299e-34	0.000161003	2.62047e-19	2.88347e-22	8.42121e-16	2.36723e-06	1.84255e-16	4.45231e-07	2.58485e-13	4.66922e-23	1.3349e-05	7.44221e-19	1.46953e-26	0.999823	1.66558e-23
6	0	1	5	10	0	39	142	2	2	2	0	4	4	0	1	1	1	1	0	1	1	0	1	1	0	1	0	Not found	Not found	2.86646e-28	1.49278e-21	3.20369e-15	4.8521e-21	7.03974e-10	1.78299e-34	0.000161003	2.62047e-19	2.88347e-22	8.42121e-16	2.36723e-06	1.84255e-16	4.45231e-07	2.58485e-13	4.66922e-23	1.3349e-05	7.44221e-19	1.46953e-26	0.999823	1.66558e-23
6	0	1	5	10	0	57	143	4	2	5	2	0	3	0	0	1	1	0	1	1	1	1	0	1	0	1	3	Not found	Not found	2.86646e-28	1.49278e-21	3.20369e-15	4.8521e-21	7.03974e-10	1.78299e-34	0.000161003	2.62047e-19	2.88347e-22	8.42121e-16	2.36723e-06	1.84255e-16	4.45231e-07	2.58485e-13	4.66922e-23	1.3349e-05	7.44221e-19	1.46953e-26	0.999823	1.66558e-23
6	0	1	5	11	0	45	146	2	2	2	2	0	2	0	1	1	1	1	0	1	1	0	1	1	0	1	0	Not found	Not found	2.86646e-28	1.49278e-21	3.20369e-15	4.8521e-21	7.03974e-10	1.78299e-34	0.000161003	2.62047e-19	2.88347e-22	8.42121e-16	2.36723e-06	1.84255e-16	4.45231e-07	2.58485e-13	4.66922e-23	1.3349e-05	7.44221e-19	1.46953e-26	0.999823	1.66558e-23
6	0	1	5	11	0	32	141	2	2	2	0	4	4	0	1	1	1	1	0	1	1	0	1	1	0	1	0	Not found	Not found	2.86646e-28	1.49278e-21	3.20369e-15	4.8521e-21	7.03974e-10	1.78299e-34	0.000161003	2.62047e-19	2.88347e-22	8.42121e-16	2.36723e-06	1.84255e-16	4.45231e-07	2.58485e-13	4.66922e-23	1.3349e-05	7.44221e-19	1.46953e-26	0.999823	1.66558e-23
6	0	1	5	11	0	60	146	4	2	5	0	3	4	0	0	1	1	1	0	1	1	0	0	0	0	0	1	Not found	Not found	2.86646e-28	1.49278e-21	3.20369e-15	4.8521e-21	7.03974e-10	1.78299e-34	0.000161003	2.62047e-19	2.88347e-22	8.42121e-16	2.36723e-06	1.84255e-16	4.45231e-07	2.58485e-13	4.66922e-23	1.3349e-05	7.44221e-19	1.46953e-26	0.999823	1.66558e-23
6	1	1	6	12	0	36	143	2	2	2	0	4	4	0	1	1	1	1	1	1	1	0	1	0	0	0	0	Not found	Not found	2.86646e-28	1.49278e-21	3.20369e-15	4.8521e-21	7.03974e-10	1.78299e-34	0.000161003	2.62047e-19	2.88347e-22	8.42121e-16	2.36723e-06	1.84255e-16	4.45231e-07	2.58485e-13	4.66922e-23	1.3349e-05	7.44221e-19	1.46953e-26	0.999823	1.66558e-23
6	1	1	6	12	0	52	165	2	4	2	0	4	3	0	1	1	1	1	0	1	1	1	1	1	0	0	1	Not found	Not found	2.86646e-28	1.49278e-21	3.20369e-15	4.8521e-21	7.03974e-10	1.78299e-34	0.000161003	2.62047e-19	2.88347e-22	8.42121e-16	2.36723e-06	1.84255e-16	4.45231e-07	2.58485e-13	4.66922e-23	1.3349e-05	7.44221e-19	1.46953e-26	0.999823	1.66558e-23
6	1	1	6	11	0	43	139	2	2	4	0	3	4	0	1	1	1	1	0	1	1	0	1	1	0	0	0	Not found	Not found	2.86646e-28	1.49278e-21	3.20369e-15	4.8521e-21	7.03974e-10	1.78299e-34	0.000161003	2.62047e-19	2.88347e-22	8.42121e-16	2.36723e-06	1.84255e-16	4.45231e-07	2.58485e-13	4.66922e-23	1.3349e-05	7.44221e-19	1.46953e-26	0.999823	1.66558e-23
6	1	1	6	12	0	67	160	4	2	4	0	3	4	0	1	1	1	1	1	1	0	1	0	1	0	0	0	Not found	Not found	2.86646e-28	1.49278e-21	3.20369e-15	4.8521e-21	7.03974e-10	1.78299e-34	0.000161003	2.62047e-19	2.88347e-22	8.42121e-16	2.36723e-06	1.84255e-16	4.45231e-07	2.58485e-13	4.66922e-23	1.3349e-05	7.44221e-19	1.46953e-26	0.999823	1.66558e-23
6	1	1	6	12	0	42	151	2	2	2	0	3	4	0	1	1	1	1	0	1	1	0	1	1	0	0	0	Not found	Not found	2.86646e-28	1.49278e-21	3.20369e-15	4.8521e-21	7.03974e-10	1.78299e-34	0.000161003	2.62047e-19	2.88347e-22	8.42121e-16	2.36723e-06	1.84255e-16	4.45231e-07	2.58485e-13	4.66922e-23	1.3349e-05	7.44221e-19	1.46953e-26	0.999823	1.66558e-23
6	1	1	6	12	0	65	167	4	4	2	0	4	4	0	1	1	1	0	0	1	1	0	1	1	0	0	0	Not found	Not found	2.86646e-28	1.49278e-21	3.20369e-15	4.8521e-21	7.03974e-10	1.78299e-34	0.000161003	2.62047e-19	2.88347e-22	8.42121e-16	2.36723e-06	1.84255e-16	4.45231e-07	2.58485e-13	4.66922e-23	1.3349e-05	7.44221e-19	1.46953e-26	0.999823	1.66558e-23
6	1	1	6	12	0	24	131	0	0	2	0	3	3	0	1	1	1	1	1	1	0	0	1	1	0	0	0	Not found	Not found	2.86646e-28	1.49278e-21	3.20369e-15	4.8521e-21	7.03974e-10	1.78299e-34	0.000161003	2.62047e-19	2.88347e-22	8.42121e-16	2.36723e-06	1.84255e-16	4.45231e-07	2.58485e-13	4.66922e-23	1.3349e-05	7.44221e-19	1.46953e-26	0.999823	1.66558e-23
6	1	1	6	12	0	35	152	2	2	2	0	3	3	0	1	1	1	1	0	1	0	1	1	1	0	1	0	Not found	Not found	2.86646e-28	1.49278e-21	3.20369e-15	4.8521e-21	7.03974e-10	1.78299e-34	0.000161003	2.62047e-19	2.88347e-22	8.42121e-16	2.36723e-06	1.84255e-16	4.45231e-07	2.58485e-13	4.66922e-23	1.3349e-05	7.44221e-19	1.46953e-26	0.999823	1.66558e-23
6	0	1	6	12	0	33	142	2	2	2	0	4	4	0	1	0	1	1	0	1	1	0	1	1	0	1	1	Not found	Not found	2.86646e-28	1.49278e-21	3.20369e-15	4.8521e-21	7.03974e-10	1.78299e-34	0.000161003	2.62047e-19	2.88347e-22	8.42121e-16	2.36723e-06	1.84255e-16	4.45231e-07	2.58485e-13	4.66922e-23	1.3349e-05	7.44221e-19	1.46953e-26	0.999823	1.66558e-23
6	0	1	6	12	0	39	160	2	2	0	0	3	4	0	0	1	1	1	0	1	1	0	0	1	0	0	1	Not found	Not found	2.86646e-28	1.49278e-21	3.20369e-15	4.8521e-21	7.03974e-10	1.78299e-34	0.000161003	2.62047e-19	2.88347e-22	8.42121e-16	2.36723e-06	1.84255e-16	4.45231e-07	2.58485e-13	4.66922e-23	1.3349e-05	7.44221e-19	1.46953e-26	0.999823	1.66558e-23
6	0	1	6	12	0	63	157	4	2	3	0	3	3	0	0	1	1	1	0	1	1	1	0	1	0	1	0	Not found	Not found	2.86646e-28	1.49278e-21	3.20369e-15	4.8521e-21	7.03974e-10	1.78299e-34	0.000161003	2.62047e-19	2.88347e-22	8.42121e-16	2.36723e-06	1.84255e-16	4.45231e-07	2.58485e-13	4.66922e-23	1.3349e-05	7.44221e-19	1.46953e-26	0.999823	1.66558e-23
6	0	1	6	11	0	27	140	1	2	1	1	3	0	0	1	1	1	1	0	1	1	0	1	0	0	0	1	Not found	Not found	2.86646e-28	1.49278e-21	3.20369e-15	4.8521e-21	7.03974e-10	1.78299e-34	0.000161003	2.62047e-19	2.88347e-22	8.42121e-16	2.36723e-06	1.84255e-16	4.45231e-07	2.58485e-13	4.66922e-23	1.3349e-05	7.44221e-19	1.46953e-26	0.999823	1.66558e-23
6	0	1	6	12	0	40	152	2	2	2	2	0	4	0	1	0	1	1	0	1	1	0	1	1	0	0	0	Not found	Not found	2.86646e-28	1.49278e-21	3.20369e-15	4.8521e-21	7.03974e-10	1.78299e-34	0.000161003	2.62047e-19	2.88347e-22	8.42121e-16	2.36723e-06	1.84255e-16	4.45231e-07	2.58485e-13	4.66922e-23	1.3349e-05	7.44221e-19	1.46953e-26	0.999823	1.66558e-23
6	0	1	6	12	0	65	156	4	2	4	0	4	4	0	0	1	1	1	0	1	1	0	0	1	0	0	1	Not found	Not found	2.86646e-28	1.49278e-21	3.20369e-15	4.8521e-21	7.03974e-10	1.78299e-34	0.000161003	2.62047e-19	2.88347e-22	8.42121e-16	2.36723e-06	1.84255e-16	4.45231e-07	2.58485e-13	4.66922e-23	1.3349e-05	7.44221e-19	1.46953e-26	0.999823	1.66558e-23
6	0	1	6	12	1	46	156	2	2	2	0	3	3	0	1	1	1	1	1	1	1	1	1	1	0	0	2	Not found	Not found	2.86646e-28	1.49278e-21	3.20369e-15	4.8521e-21	7.03974e-10	1.78299e-34	0.000161003	2.62047e-19	2.88347e-22	8.42121e-16	2.36723e-06	1.84255e-16	4.45231e-07	2.58485e-13	4.66922e-23	1.3349e-05	7.44221e-19	1.46953e-26	0.999823	1.66558e-23
6	0	1	6	12	0	37	149	2	2	2	0	3	3	0	0	1	1	1	0	1	1	0	0	1	0	1	0	Not found	Not found	2.86646e-28	1.49278e-21	3.20369e-15	4.8521e-21	7.03974e-10	1.78299e-34	0.000161003	2.62047e-19	2.88347e-22	8.42121e-16	2.36723e-06	1.84255e-16	4.45231e-07	2.58485e-13	4.66922e-23	1.3349e-05	7.44221e-19	1.46953e-26	0.999823	1.66558e-23
6	0	1	6	12	0	25	133	0	0	2	0	3	3	0	1	1	1	1	0	1	1	0	1	1	0	0	2	Not found	Not found	2.86646e-28	1.49278e-21	3.20369e-15	4.8521e-21	7.03974e-10	1.78299e-34	0.000161003	2.62047e-19	2.88347e-22	8.42121e-16	2.36723e-06	1.84255e-16	4.45231e-07	2.58485e-13	4.66922e-23	1.3349e-05	7.44221e-19	1.46953e-26	0.999823	1.66558e-23
6	0	1	6	12	0	43	163	2	3	1	0	4	1	0	1	1	1	1	0	1	1	0	1	1	0	0	3	Not found	Not found	2.86646e-28	1.49278e-21	3.20369e-15	4.8521e-21	7.03974e-10	1.78299e-34	0.000161003	2.62047e-19	2.88347e-22	8.42121e-16	2.36723e-06	1.84255e-16	4.45231e-07	2.58485e-13	4.66922e-23	1.3349e-05	7.44221e-19	1.46953e-26	0.999823	1.66558e-23
[truncated: 8 more columns]
